# Supplementary material for: Cryptic cycling by electroactive bacterioplankton in Trout Bog Lake
Source: Appl Environ Microbiol. 2025 Jun 20;91(7):e01789-24. doi: 10.1128/aem.01789-24 (PMC12285243; doi:10.1128/aem.01789-24)
Supplement: Table S1 — Metagenome assembled genome (MAG)-specific information. [file aem.01789-24-s0005.csv]

MAG	Sample	mOTU	mOTURelAbund	Domain	Phylum	Class	Order	Family	Genus	Species	Depth	RelAbund	Completeness	Contamination	Size_bp	Contigs	TotEET	RedEET	OxiEET	PutEET	MtrB	Prokaryotic_Scaffolds	Eukaryotic_Scaffolds	rgy	4-aminobutyrate_aminotransferase_and_related_aminotransferases	aminotransferase_class_I_and_II	phosphoserine_aminotransferase	ornithine/acetylornithine_aminotransferase	branched-chain_amino_acid_aminotransferase/4-amino-4-deoxychorismate_lyase	aspartate/tyrosine/aromatic_aminotransferase	histidinol-phosphate/aromatic_aminotransferase	serine-pyruvate_aminotransferase/archaeal_aspartate_aminotransferase	acetate_=>_acetaldehyde	acetaldehyde_=>_ethanol	acyl-CoA_dehydrogenase	catA	ubiX	bsdC	bcrC	bcrB	bcrA	bcrD	cellobiosidase	cellulase	beta-glucosidase	arabinosidase	beta-glucuronidase	alpha-L-rhamnosidase	mannan_endo-1,4-beta-mannosidase
TroutBog_hypolimnion_OSF_3300021135-bin_4	TroutBog_hypolimnion_OSF	TroutBog_hypolimnion_OSF_3300021135-bin_4	NA	Bacteria	Bacteroidota	Bacteroidia	Bacteroidales	Prolixibacteraceae	NA	NA	NA	NA	97.85	4.3	5232678	272	3	1	1	1	0	271	1	0	0	0	1	1	1	0	1	0	0	0	0	0	1	0	0	0	0	0	0	0	8	9	0	19	0
TroutBog_hypolimnion_OSF_3300021135-bin_38	TroutBog_hypolimnion_OSF	2m_metabat_bin_74	NA	Bacteria	Proteobacteria	Gammaproteobacteria	Burkholderiales	Burkholderiaceae	Polynucleobacter	NA	NA	NA	93.07	0.83	1932150	95	3	1	1	0	1	0	0	0	0	0	0	0	0	0	0	0	0	0	0	0	0	0	0	0	0	0	0	0	0	0	0	0	0
TroutBog_hypolimnion_OSF_3300021135-bin_31	TroutBog_hypolimnion_OSF	TroutBog_hypolimnion_OSF_3300021135-bin_31	NA	Bacteria	Proteobacteria	Gammaproteobacteria	Burkholderiales	Gallionellaceae	Gallionella	NA	NA	NA	98.57	0.76	2775543	48	6	3	2	0	1	48	0	0	0	0	1	1	2	1	2	0	1	0	1	0	1	0	0	0	0	0	0	3	0	0	0	0	0
TroutBog_hypolimnion_OSF_3300021135-bin_29	TroutBog_hypolimnion_OSF	TroutBog_hypolimnion_OSF_3300021135-bin_29	NA	Bacteria	Proteobacteria	Gammaproteobacteria	Burkholderiales	Burkholderiaceae	Rhodoferax	NA	NA	NA	93.49	3.17	4270826	464	9	3	4	0	2	459	5	0	2	2	3	1	1	1	1	0	1	1	2	0	1	0	0	0	0	0	0	0	0	0	0	0	0
TroutBog_hypolimnion_OSF_3300021135-bin_21	TroutBog_hypolimnion_OSF	TroutBog_hypolimnion_OSF_3300021135-bin_21	NA	Bacteria	Campylobacterota	Campylobacteria	Campylobacterales	Sulfurimonadaceae	NA	NA	NA	NA	99.59	2.44	2392976	78	3	0	1	2	0	77	1	0	0	0	0	0	1	1	1	0	0	0	0	0	1	0	0	0	0	0	0	0	0	0	0	0	0
TroutBog_hypolimnion_OSF_3300020734-bin_7	TroutBog_hypolimnion_OSF	TroutBog_epilimnion_OSF_3300020725-bin_23	NA	Bacteria	Proteobacteria	Gammaproteobacteria	Burkholderiales	Burkholderiaceae	Polynucleobacter	NA	NA	NA	87.45	14.54	2210453	282	2	0	1	0	1	0	0	0	0	0	1	1	2	1	2	1	0	0	1	0	0	0	0	0	0	0	0	0	0	0	0	0	0
TroutBog_hypolimnion_OSF_3300020734-bin_3	TroutBog_hypolimnion_OSF	TroutBog_epilimnion_OSF_3300021126-bin_17	NA	Bacteria	Proteobacteria	Gammaproteobacteria	Methylococcales	Methylomonadaceae	KS41	NA	NA	NA	95.88	0.92	3153620	253	3	0	3	0	0	0	0	0	0	0	1	1	2	1	2	0	0	0	0	0	1	0	0	0	0	0	0	0	1	0	0	0	0
TroutBog_hypolimnion_OSF_3300020734-bin_17	TroutBog_hypolimnion_OSF	TroutBog_epilimnion_OSF_3300020714-bin_13	NA	Bacteria	Proteobacteria	Gammaproteobacteria	Burkholderiales	Methylophilaceae	Methylopumilus	NA	NA	NA	96.93	0.76	1594221	56	2	2	0	0	0	0	0	0	0	0	1	1	1	1	2	0	1	0	0	0	0	0	0	0	0	0	0	0	0	0	0	0	0
TroutBog_hypolimnion_OSF_3300020734-bin_14	TroutBog_hypolimnion_OSF	TroutBog_hypolimnion_OSF_3300020734-bin_14	NA	Bacteria	Patescibacteria	Saccharimonadia	Saccharimonadales	Saccharimonadaceae	UBA1547	NA	NA	NA	82.6	0	911303	13	0	0	0	0	0	13	0	0	0	0	0	0	0	0	0	0	0	0	0	0	0	0	0	0	0	0	0	0	0	0	0	0	0
TroutBog_hypolimnion_OSF_3300020734-bin_13	TroutBog_hypolimnion_OSF	TroutBog_epilimnion_OSF_3300021132-bin_14	NA	Bacteria	Bacteroidota	Chlorobia	Chlorobiales	Chlorobiaceae	Chlorobium	NA	NA	NA	99.45	1.1	2982657	41	3	0	3	0	0	0	0	0	0	1	0	1	1	1	1	0	0	0	0	0	0	0	0	0	0	0	0	0	0	0	0	0	0
TroutBog_hypolimnion_OSF_3300020730-bin_23	TroutBog_hypolimnion_OSF	TroutBog_hypolimnion_OSF_3300020730-bin_23	NA	Bacteria	Bacteroidota	Bacteroidia	Bacteroidales	Prolixibacteraceae	NA	NA	NA	NA	88.34	1.08	3465195	481	5	2	1	2	0	467	14	0	0	0	1	1	1	0	0	0	0	0	0	0	1	0	0	0	0	0	0	0	8	3	0	11	0
TroutBog_hypolimnion_OSF_3300020730-bin_21	TroutBog_hypolimnion_OSF	TroutBog_hypolimnion_OSF_3300020730-bin_21	NA	Bacteria	Patescibacteria	ABY1	BM507	UBA12465	GCA-002841655	NA	NA	NA	78.45	0	906542	81	0	0	0	0	0	80	1	0	0	0	0	0	0	0	0	0	0	0	0	0	0	0	0	0	0	0	0	0	0	0	0	0	0
TroutBog_hypolimnion_OSF_3300020730-bin_17	TroutBog_hypolimnion_OSF	TroutBog_epilimnion_OSF_3300020714-bin_21	NA	Bacteria	Proteobacteria	Gammaproteobacteria	Burkholderiales	Methylophilaceae	Methylotenera	NA	NA	NA	87.12	2.85	1509677	165	5	3	1	0	1	0	0	0	0	0	1	1	0	0	2	0	1	0	0	0	0	0	0	0	0	0	0	0	0	0	0	0	0
TroutBog_hypolimnion_OSF_3300020726-bin_5	TroutBog_hypolimnion_OSF	TroutBog_hypolimnion_OSF_3300020726-bin_5	NA	Bacteria	Verrucomicrobiota	Verrucomicrobiae	Pedosphaerales	Pedosphaeraceae	UBA11358	NA	NA	NA	78.85	1.35	3567995	711	1	1	0	0	0	710	1	0	0	0	0	0	2	0	2	0	0	0	0	0	0	0	0	0	0	0	0	0	6	4	1	11	0
TroutBog_hypolimnion_OSF_3300020726-bin_3	TroutBog_hypolimnion_OSF	TroutBog_epilimnion_OSF_3300021126-bin_3	NA	Bacteria	Proteobacteria	Gammaproteobacteria	Burkholderiales	Ferrovaceae	NA	NA	NA	NA	92.98	1.29	1551448	118	7	1	5	0	1	0	0	0	0	0	1	1	2	1	0	1	1	1	0	0	0	0	0	0	0	0	0	0	0	0	0	0	0
TroutBog_hypolimnion_OSF_3300020726-bin_14	TroutBog_hypolimnion_OSF	TroutBog_epilimnion_OSF_3300021125-bin_4	NA	Bacteria	Actinobacteriota	Acidimicrobiia	Acidimicrobiales	RAAP-2	RAAP-2	NA	NA	NA	91.74	2.21	1357846	119	0	0	0	0	0	0	0	0	1	0	1	0	1	1	0	0	0	0	2	0	0	0	0	0	0	0	0	0	0	0	0	0	0
TroutBog_hypolimnion_OSF_3300020724-bin_4	TroutBog_hypolimnion_OSF	TroutBog_hypolimnion_OSF_3300020724-bin_4	NA	Bacteria	Patescibacteria	Paceibacteria	UBA9983_A	XYD1-FULL-46-19	NA	NA	NA	NA	82.18	0	813762	63	0	0	0	0	0	61	2	0	0	0	0	0	0	0	0	0	0	0	0	0	0	0	0	0	0	0	0	0	0	0	0	0	0
TroutBog_hypolimnion_OSF_3300020723-bin_4	TroutBog_hypolimnion_OSF	TroutBog_hypolimnion_OSF_3300020723-bin_4	NA	Bacteria	Proteobacteria	Gammaproteobacteria	Burkholderiales	Burkholderiaceae	Rhodoferax	NA	NA	NA	97.81	0.27	4218771	250	8	5	2	0	1	249	1	0	4	2	1	1	1	1	1	0	1	0	8	0	1	0	1	1	1	1	0	0	0	0	0	0	0
TroutBog_hypolimnion_OSF_3300020723-bin_22	TroutBog_hypolimnion_OSF	TroutBog_hypolimnion_OSF_3300020723-bin_22	NA	Bacteria	Acidobacteriota	Holophagae	Holophagales	Holophagaceae	Geothrix	NA	NA	NA	76.22	0.44	3139122	474	10	7	0	3	0	473	1	0	2	0	1	1	2	0	0	0	0	0	1	0	1	0	0	0	0	0	0	0	0	0	0	0	0
TroutBog_hypolimnion_OSF_3300020723-bin_12	TroutBog_hypolimnion_OSF	TroutBog_epilimnion_OSF_3300021126-bin_13	NA	Bacteria	Actinobacteriota	Actinobacteria	Nanopelagicales	Nanopelagicaceae	PALSA-747	NA	NA	NA	85.64	0.18	1633068	130	0	0	0	0	0	0	0	0	1	1	1	1	1	1	1	0	0	0	0	0	0	0	0	0	0	0	0	0	0	0	0	0	0
TroutBog_hypolimnion_OSF_3300020713-bin_7	TroutBog_hypolimnion_OSF	Ch4-A_metabat_bin_26	NA	Bacteria	Acidobacteriota	Holophagae	Holophagales	Holophagaceae	Geothrix	NA	NA	NA	99.12	0.88	3140575	91	8	6	0	2	0	0	0	0	0	0	0	0	0	0	0	0	0	0	0	0	0	0	0	0	0	0	0	0	0	0	0	1	0
TroutBog_hypolimnion_OSF_3300020713-bin_6	TroutBog_hypolimnion_OSF	TroutBog_epilimnion_OSF_3300020696-bin_3	NA	Bacteria	Proteobacteria	Gammaproteobacteria	Burkholderiales	Methylophilaceae	Methylotenera	NA	NA	NA	97.38	0.24	1594667	66	5	3	2	0	0	0	0	0	0	0	1	1	2	1	2	0	1	0	0	0	0	0	0	0	0	0	0	0	0	0	0	0	0
TroutBog_hypolimnion_OSF_3300020712-bin_4	TroutBog_hypolimnion_OSF	5m_metabat_bin_56	NA	Bacteria	Desulfobacterota	Desulfobulbia	Desulfobulbales	Desulfocapsaceae	NA	NA	NA	NA	99.36	2.38	4072036	128	2	0	1	0	1	0	0	NA	NA	NA	NA	NA	NA	NA	NA	NA	NA	NA	NA	NA	NA	NA	NA	NA	NA	NA	NA	NA	NA	NA	NA	NA	NA
TroutBog_hypolimnion_OSF_3300020711-bin_8	TroutBog_hypolimnion_OSF	TroutBog_epilimnion_OSF_3300020694-bin_7	NA	Bacteria	Proteobacteria	Gammaproteobacteria	Burkholderiales	Burkholderiaceae	Polynucleobacter	NA	NA	NA	91.03	0.21	1749503	104	0	0	0	0	0	0	0	0	0	0	1	1	1	1	2	1	0	0	0	0	0	0	0	0	0	0	0	0	0	0	0	0	0
TroutBog_hypolimnion_OSF_3300020711-bin_1	TroutBog_hypolimnion_OSF	TroutBog_hypolimnion_OSF_3300020711-bin_1	NA	Bacteria	Proteobacteria	Gammaproteobacteria	Burkholderiales	Burkholderiaceae	Polynucleobacter	NA	NA	NA	82.2	4.48	1309427	183	0	0	0	0	0	183	0	0	0	0	1	1	2	1	1	1	0	0	0	0	0	0	0	0	0	0	0	0	0	0	0	0	0
TroutBog_hypolimnion_OSF_3300020703-bin_3	TroutBog_hypolimnion_OSF	TroutBog_hypolimnion_OSF_3300020703-bin_3	NA	Bacteria	Patescibacteria	Paceibacteria	UBA9983_A	UBA9973	UBA9973	NA	NA	NA	76.38	1.72	767242	86	0	0	0	0	0	77	9	0	0	0	0	0	0	0	0	0	0	0	0	0	0	0	0	0	0	0	0	0	0	0	0	0	0
TroutBog_hypolimnion_OSF_3300020703-bin_1	TroutBog_hypolimnion_OSF	TroutBog_hypolimnion_OSF_3300020703-bin_1	NA	Bacteria	Bacteroidota	Bacteroidia	Bacteroidales	Paludibacteraceae	Paludibacter	NA	NA	NA	78.33	1.11	2872681	495	2	2	0	0	0	483	12	0	0	0	1	0	1	1	0	0	0	0	0	0	0	0	0	0	0	0	0	0	4	0	2	2	0
TroutBog_hypolimnion_OSF_3300020700-bin_2	TroutBog_hypolimnion_OSF	TroutBog_epilimnion_OSF_3300021128-bin_9	NA	Bacteria	Proteobacteria	Gammaproteobacteria	Burkholderiales	Burkholderiaceae	Polynucleobacter	NA	NA	NA	93.51	0.41	1842039	135	3	1	1	0	1	0	0	0	0	0	2	1	2	1	2	1	0	0	2	0	0	0	0	0	0	0	0	0	0	0	0	0	0
TroutBog_hypolimnion_OSF_3300020698-bin_7	TroutBog_hypolimnion_OSF	TroutBog_epilimnion_OSF_3300020714-bin_15	NA	Bacteria	Proteobacteria	Gammaproteobacteria	Burkholderiales	Burkholderiaceae	Polynucleobacter	NA	NA	NA	98.08	1.27	2406090	85	2	0	2	0	0	0	0	0	0	0	1	1	2	1	2	1	0	0	1	0	0	0	0	0	0	0	0	0	0	0	0	0	0
TroutBog_hypolimnion_OSF_3300020698-bin_10	TroutBog_hypolimnion_OSF	TroutBog_hypolimnion_OSF_3300020698-bin_10	NA	Bacteria	Proteobacteria	Gammaproteobacteria	Burkholderiales	Burkholderiaceae	Polynucleobacter	NA	NA	NA	83.98	7.79	1276282	190	0	0	0	0	0	190	0	0	0	0	1	1	2	1	1	0	0	0	0	0	0	0	0	0	0	0	0	0	0	0	0	0	0
TroutBog_hypolimnion_OSF_3300020683-bin_1	TroutBog_hypolimnion_OSF	TroutBog_hypolimnion_OSF_3300020683-bin_1	NA	Bacteria	Proteobacteria	Gammaproteobacteria	Burkholderiales	Burkholderiaceae	Polynucleobacter	NA	NA	NA	81.81	3.63	1283607	199	0	0	0	0	0	199	0	0	0	0	1	1	1	1	2	0	0	0	0	0	0	0	0	0	0	0	0	0	0	0	0	0	0
TroutBog_hypolimnion_OSF_3300020682-bin_7	TroutBog_hypolimnion_OSF	TroutBog_epilimnion_OSF_3300021124-bin_4	NA	Bacteria	Proteobacteria	Gammaproteobacteria	Methylococcales	Methylomonadaceae	KS41	NA	NA	NA	93.73	1.16	3050894	342	2	0	1	0	1	0	0	0	0	0	1	1	2	0	1	1	1	0	0	0	1	0	0	0	0	0	0	0	1	0	0	0	0
TroutBog_hypolimnion_OSF_3300020682-bin_2	TroutBog_hypolimnion_OSF	TroutBog_epilimnion_OSF_3300020714-bin_12	NA	Bacteria	Proteobacteria	Gammaproteobacteria	Methylococcales	Methylomonadaceae	KS41	NA	NA	NA	99.08	0	2426408	100	3	0	2	0	1	0	0	0	0	0	1	1	2	1	2	1	0	0	0	0	1	0	0	0	0	0	0	0	1	0	0	0	0
TroutBog_hypolimnion_OSF_3300020682-bin_12	TroutBog_hypolimnion_OSF	TroutBog_hypolimnion_OSF_3300020682-bin_12	NA	Bacteria	Proteobacteria	Gammaproteobacteria	Burkholderiales	Burkholderiaceae	Polynucleobacter	NA	NA	NA	80.27	6.57	1325533	206	0	0	0	0	0	206	0	0	0	0	1	1	2	0	1	0	0	0	0	0	0	0	0	0	0	0	0	0	0	0	0	0	0
TroutBog_epilimnion_OSF_3300021142-bin_84	TroutBog_epilimnion_OSF	TroutBog_epilimnion_OSF_3300021142-bin_84	NA	Bacteria	Verrucomicrobiota	Verrucomicrobiae	Pedosphaerales	Pedosphaeraceae	Pedosphaera	NA	NA	NA	94.16	3.68	3691221	443	1	1	0	0	0	443	0	0	0	0	0	1	1	1	2	1	0	0	0	0	2	0	0	0	0	0	0	0	1	2	0	3	0
TroutBog_epilimnion_OSF_3300021142-bin_78	TroutBog_epilimnion_OSF	TroutBog_epilimnion_OSF_3300021142-bin_78	NA	Bacteria	Bacteroidota	Bacteroidia	Bacteroidales	Prolixibacteraceae	NA	NA	NA	NA	75.93	3.78	4193958	741	3	0	1	2	0	736	5	0	0	0	1	1	1	0	1	0	0	0	0	0	0	0	0	0	0	0	0	2	9	6	0	19	0
TroutBog_epilimnion_OSF_3300021142-bin_75	TroutBog_epilimnion_OSF	TroutBog_epilimnion_OSF_3300021142-bin_75	NA	Bacteria	Proteobacteria	Gammaproteobacteria	Methylococcales	Methylomonadaceae	Methylovulum	NA	NA	NA	96.35	0.65	2802500	173	2	0	2	0	0	171	2	0	0	0	1	1	2	1	2	1	0	0	0	0	1	0	0	0	0	0	0	0	1	0	0	0	0
TroutBog_epilimnion_OSF_3300021142-bin_73	TroutBog_epilimnion_OSF	TroutBog_epilimnion_OSF_3300021142-bin_73	NA	Bacteria	Bacteroidota	Bacteroidia	Chitinophagales	LD1	UBA1941	NA	NA	NA	79.04	1.58	3533443	608	0	0	0	0	0	593	15	0	0	0	1	1	1	1	0	0	0	0	3	0	0	0	0	0	0	0	0	0	1	0	0	0	1
TroutBog_epilimnion_OSF_3300021142-bin_49	TroutBog_epilimnion_OSF	TroutBog_epilimnion_OSF_3300021142-bin_49	NA	Bacteria	Bacteroidota	Bacteroidia	Chitinophagales	Chitinophagaceae	UBA1930	NA	NA	NA	93.63	1.81	3801730	372	0	0	0	0	0	356	16	0	0	0	1	1	1	1	2	0	0	0	2	0	1	0	0	0	0	0	0	0	2	0	1	0	4
TroutBog_epilimnion_OSF_3300021142-bin_34	TroutBog_epilimnion_OSF	TroutBog_epilimnion_OSF_3300021142-bin_34	NA	Bacteria	Proteobacteria	Gammaproteobacteria	Steroidobacterales	Steroidobacteraceae	NA	NA	NA	NA	90.32	1.34	2940182	344	5	3	2	0	0	344	0	0	2	0	1	0	2	1	1	0	0	0	3	0	0	0	0	0	0	0	0	1	3	0	0	0	0
TroutBog_epilimnion_OSF_3300021142-bin_26	TroutBog_epilimnion_OSF	TroutBog_epilimnion_OSF_3300021142-bin_26	NA	Bacteria	Acidobacteriota	Acidobacteriae	Bryobacterales	Bryobacteraceae	BOG-234	NA	NA	NA	96.64	0	4102461	202	6	3	2	1	0	202	0	0	0	0	1	1	1	1	1	1	0	0	3	0	1	0	0	0	0	0	0	1	0	0	1	0	0
TroutBog_epilimnion_OSF_3300021142-bin_23	TroutBog_epilimnion_OSF	5m_metabat_bin_98	NA	Bacteria	Verrucomicrobiota	Verrucomicrobiae	Opitutales	Opitutaceae	Opitutus	NA	NA	NA	89.57	1.3	2865986	374	3	3	0	0	0	0	0	0	0	0	0	0	1	1	0	0	0	0	0	0	0	0	0	0	0	0	0	0	0	0	0	1	0
TroutBog_epilimnion_OSF_3300021139-bin_5	TroutBog_epilimnion_OSF	TroutBog_epilimnion_OSF_3300021139-bin_5	NA	Bacteria	Actinobacteriota	Actinobacteria	Nanopelagicales	Nanopelagicaceae	PALSA-747	NA	NA	NA	87.94	1.57	1134386	112	0	0	0	0	0	112	0	0	1	1	1	1	1	1	1	0	1	0	0	0	0	0	0	0	0	0	0	0	0	0	0	0	0
TroutBog_epilimnion_OSF_3300021139-bin_28	TroutBog_epilimnion_OSF	TroutBog_epilimnion_OSF_3300021139-bin_28	NA	Bacteria	Actinobacteriota	Actinobacteria	Nanopelagicales	Nanopelagicaceae	PALSA-747	NA	NA	NA	79.36	2.52	1359346	170	0	0	0	0	0	170	0	0	0	1	1	1	1	1	1	0	1	0	0	0	0	0	0	0	0	0	0	0	1	0	0	0	0
TroutBog_epilimnion_OSF_3300021139-bin_24	TroutBog_epilimnion_OSF	TroutBog_epilimnion_OSF_3300021139-bin_24	NA	Bacteria	Verrucomicrobiota	Verrucomicrobiae	Opitutales	Opitutaceae	NA	NA	NA	NA	93.2	0.34	2348417	154	4	3	1	0	0	153	1	0	0	0	0	1	2	1	2	0	0	0	0	0	0	0	0	0	0	0	0	0	1	0	1	3	0
TroutBog_epilimnion_OSF_3300021138-bin_65	TroutBog_epilimnion_OSF	TroutBog_epilimnion_OSF_3300021138-bin_65	NA	Bacteria	Proteobacteria	Gammaproteobacteria	Burkholderiales	Burkholderiaceae	Polynucleobacter	NA	NA	NA	87.43	1.89	1957900	248	0	0	0	0	0	248	0	0	0	0	1	0	2	1	2	0	0	0	2	0	0	0	0	0	0	0	0	0	0	0	0	0	0
TroutBog_epilimnion_OSF_3300021138-bin_61	TroutBog_epilimnion_OSF	TroutBog_epilimnion_OSF_3300021138-bin_61	NA	Bacteria	Proteobacteria	Gammaproteobacteria	Burkholderiales	Methylophilaceae	Methylopumilus	NA	NA	NA	83.55	0.05	1326523	36	0	0	0	0	0	36	0	0	0	0	1	1	2	1	2	0	1	0	0	0	0	0	0	0	0	0	0	0	0	0	0	0	0
TroutBog_epilimnion_OSF_3300021138-bin_44	TroutBog_epilimnion_OSF	TroutBog_epilimnion_OSF_3300021138-bin_44	NA	Bacteria	Proteobacteria	Gammaproteobacteria	Burkholderiales	Burkholderiaceae	Polynucleobacter	NA	NA	NA	95.78	1.55	2248946	42	0	0	0	0	0	42	0	0	0	0	1	1	2	1	2	1	0	0	0	0	0	0	0	0	0	0	0	0	0	0	0	0	0
TroutBog_epilimnion_OSF_3300021138-bin_42	TroutBog_epilimnion_OSF	TroutBog_epilimnion_OSF_3300021138-bin_42	NA	Bacteria	Actinobacteriota	Actinobacteria	Nanopelagicales	Nanopelagicaceae	PALSA-747	NA	NA	NA	85.24	1.05	1313059	133	0	0	0	0	0	131	2	0	1	1	1	0	2	0	1	0	1	0	0	0	0	0	0	0	0	0	0	0	0	0	1	0	0
TroutBog_epilimnion_OSF_3300021138-bin_39	TroutBog_epilimnion_OSF	TroutBog_epilimnion_OSF_3300021138-bin_39	NA	Bacteria	Proteobacteria	Gammaproteobacteria	Burkholderiales	Burkholderiaceae	Polynucleobacter	NA	NA	NA	83.22	2.69	1416651	184	0	0	0	0	0	184	0	0	0	0	1	1	2	1	2	1	0	0	0	0	0	0	0	0	0	0	0	0	0	0	0	0	0
TroutBog_epilimnion_OSF_3300021138-bin_37	TroutBog_epilimnion_OSF	TroutBog_epilimnion_OSF_3300021138-bin_37	NA	Bacteria	Bacteroidota	Bacteroidia	Chitinophagales	Chitinophagaceae	UBA1930	NA	NA	NA	81.16	1.01	3425141	578	1	0	0	1	0	555	23	0	0	0	0	1	1	1	1	0	0	0	0	0	1	0	0	0	0	0	0	0	2	1	0	0	0
TroutBog_epilimnion_OSF_3300021138-bin_30	TroutBog_epilimnion_OSF	TroutBog_epilimnion_OSF_3300021138-bin_30	NA	Bacteria	Bacteroidota	Bacteroidia	Chitinophagales	Chitinophagaceae	Taibaiella	NA	NA	NA	93.6	1.23	5070773	504	2	2	0	0	0	503	1	0	0	0	1	1	2	1	0	0	1	0	2	0	1	0	0	0	0	0	0	0	0	0	0	0	0
TroutBog_epilimnion_OSF_3300021138-bin_3	TroutBog_epilimnion_OSF	TroutBog_epilimnion_OSF_3300021138-bin_3	NA	Bacteria	Verrucomicrobiota	Verrucomicrobiae	Pedosphaerales	Pedosphaeraceae	UBA11358	NA	NA	NA	97.97	3.38	3087574	87	6	4	0	2	0	87	0	0	0	0	0	1	2	1	2	0	0	0	0	0	1	0	0	0	0	0	0	0	2	8	1	7	2
TroutBog_epilimnion_OSF_3300021138-bin_29	TroutBog_epilimnion_OSF	TroutBog_epilimnion_OSF_3300021138-bin_29	NA	Bacteria	Actinobacteriota	Actinobacteria	Nanopelagicales	Nanopelagicaceae	AAA044-D11	NA	NA	NA	86.95	0.54	1316325	47	0	0	0	0	0	47	0	0	1	1	1	1	1	1	1	0	1	0	1	0	0	0	0	0	0	0	0	0	0	0	0	0	0
TroutBog_epilimnion_OSF_3300021138-bin_21	TroutBog_epilimnion_OSF	TroutBog_epilimnion_OSF_3300021134-bin_6	NA	Bacteria	Actinobacteriota	Actinobacteria	Nanopelagicales	Nanopelagicaceae	PALSA-747	NA	NA	NA	81.88	1.43	1145525	155	0	0	0	0	0	0	0	0	1	1	1	1	1	1	1	0	0	0	0	0	0	0	0	0	0	0	0	0	2	1	0	1	0
TroutBog_epilimnion_OSF_3300021138-bin_16	TroutBog_epilimnion_OSF	TroutBog_epilimnion_OSF_3300021138-bin_16	NA	Bacteria	Bacteroidota	Bacteroidia	Chitinophagales	Chitinophagaceae	UBA8137	NA	NA	NA	88.72	0.26	1930976	277	0	0	0	0	0	267	10	0	0	0	1	1	1	1	1	0	1	0	1	0	1	0	0	0	0	0	0	0	3	0	0	0	0
TroutBog_epilimnion_OSF_3300021138-bin_10	TroutBog_epilimnion_OSF	TroutBog_epilimnion_OSF_3300021138-bin_10	NA	Bacteria	Bacteroidota	Bacteroidia	Chitinophagales	Chitinophagaceae	UBA1930	NA	NA	NA	75.31	0.95	2300280	400	0	0	0	0	0	396	4	0	0	0	1	1	1	0	1	0	0	0	1	0	1	0	0	0	0	0	0	1	3	0	0	0	0
TroutBog_epilimnion_OSF_3300021134-bin_6	TroutBog_epilimnion_OSF	TroutBog_epilimnion_OSF_3300021134-bin_6	NA	Bacteria	Actinobacteriota	Actinobacteria	Nanopelagicales	Nanopelagicaceae	PALSA-747	NA	NA	NA	84.96	0.26	1371603	75	0	0	0	0	0	73	2	0	1	1	1	1	1	1	1	0	0	0	0	0	0	0	0	0	0	0	0	0	2	1	0	1	0
TroutBog_epilimnion_OSF_3300021134-bin_12	TroutBog_epilimnion_OSF	TroutBog_epilimnion_OSF_3300021134-bin_12	NA	Bacteria	Proteobacteria	Gammaproteobacteria	Burkholderiales	Methylophilaceae	Methylopumilus	NA	NA	NA	88.11	0.21	1164371	114	2	2	0	0	0	114	0	0	0	0	1	1	1	1	2	0	1	0	0	0	0	0	0	0	0	0	0	0	0	0	0	0	0
TroutBog_epilimnion_OSF_3300021134-bin_11	TroutBog_epilimnion_OSF	TroutBog_epilimnion_OSF_3300021134-bin_11	NA	Bacteria	Proteobacteria	Gammaproteobacteria	Burkholderiales	Burkholderiaceae	Polynucleobacter	NA	NA	NA	93.36	0.72	2620208	135	0	0	0	0	0	134	1	0	0	0	1	1	1	1	2	1	0	1	2	0	1	0	0	0	0	0	0	0	0	0	0	0	0
TroutBog_epilimnion_OSF_3300021134-bin_1	TroutBog_epilimnion_OSF	TroutBog_epilimnion_OSF_3300021138-bin_42	NA	Bacteria	Actinobacteriota	Actinobacteria	Nanopelagicales	Nanopelagicaceae	PALSA-747	NA	NA	NA	78.59	1.1	1161049	164	0	0	0	0	0	0	0	0	1	1	1	0	2	0	1	0	1	0	0	0	0	0	0	0	0	0	0	0	0	0	1	0	0
TroutBog_epilimnion_OSF_3300021133-bin_8	TroutBog_epilimnion_OSF	TroutBog_epilimnion_OSF_3300021133-bin_8	NA	Bacteria	Actinobacteriota	Acidimicrobiia	Acidimicrobiales	RAAP-2	NA	NA	NA	NA	82.72	2.14	1800149	278	0	0	0	0	0	274	4	0	1	0	0	1	1	0	1	0	0	0	2	0	0	0	0	0	0	0	0	0	2	0	0	0	0
TroutBog_epilimnion_OSF_3300021132-bin_18	TroutBog_epilimnion_OSF	3m_metabat_bin_57	NA	Bacteria	Bacteroidota	Chlorobia	Chlorobiales	Chlorobiaceae	Chlorobium	NA	NA	NA	95.47	1.48	2581377	261	3	0	3	0	0	0	0	0	0	1	0	0	0	0	0	0	0	0	0	0	0	0	0	0	0	0	0	0	0	0	0	0	0
TroutBog_epilimnion_OSF_3300021132-bin_14	TroutBog_epilimnion_OSF	TroutBog_epilimnion_OSF_3300021132-bin_14	NA	Bacteria	Bacteroidota	Chlorobia	Chlorobiales	Chlorobiaceae	Chlorobium	NA	NA	NA	99.45	1.1	2985725	48	3	0	3	0	0	48	0	0	0	1	0	1	1	1	1	0	0	0	0	0	0	0	0	0	0	0	0	0	0	0	0	0	0
TroutBog_epilimnion_OSF_3300021132-bin_13	TroutBog_epilimnion_OSF	TroutBog_epilimnion_OSF_3300021132-bin_13	NA	Bacteria	Patescibacteria	Saccharimonadia	Saccharimonadales	UBA4665	NA	NA	NA	NA	85.74	0	610230	67	0	0	0	0	0	66	1	0	0	0	0	0	0	0	0	0	0	0	0	0	0	0	0	0	0	0	0	0	0	0	0	0	0
TroutBog_epilimnion_OSF_3300021131-bin_8	TroutBog_epilimnion_OSF	TroutBog_epilimnion_OSF_3300021131-bin_8	NA	Bacteria	Proteobacteria	Gammaproteobacteria	Burkholderiales	Burkholderiaceae	Polynucleobacter	NA	NA	NA	79.02	1.89	1265496	177	0	0	0	0	0	177	0	0	0	0	1	1	1	1	2	1	0	0	0	0	0	0	0	0	0	0	0	0	0	0	0	0	0
TroutBog_epilimnion_OSF_3300021131-bin_6	TroutBog_epilimnion_OSF	TroutBog_epilimnion_OSF_3300021138-bin_42	NA	Bacteria	Actinobacteriota	Actinobacteria	Nanopelagicales	Nanopelagicaceae	PALSA-747	NA	NA	NA	83.75	0.79	1217803	148	0	0	0	0	0	0	0	0	1	1	1	0	2	0	1	0	1	0	0	0	0	0	0	0	0	0	0	0	0	0	1	0	0
TroutBog_epilimnion_OSF_3300021131-bin_5	TroutBog_epilimnion_OSF	TroutBog_epilimnion_OSF_3300021131-bin_5	NA	Bacteria	Proteobacteria	Alphaproteobacteria	Pelagibacterales	Pelagibacteraceae	Fonsibacter	NA	NA	NA	87.13	0	928790	121	0	0	0	0	0	117	4	0	0	0	0	1	1	0	1	0	0	0	0	0	0	0	0	0	0	0	0	0	0	0	0	0	0
TroutBog_epilimnion_OSF_3300021131-bin_2	TroutBog_epilimnion_OSF	TroutBog_epilimnion_OSF_3300021131-bin_2	NA	Bacteria	Verrucomicrobiota	Verrucomicrobiae	Opitutales	UBA953	UBA953	NA	NA	NA	87.84	0.68	2151596	306	0	0	0	0	0	306	0	0	0	0	0	1	1	0	1	0	0	0	0	0	0	0	0	0	0	0	0	0	0	0	0	0	0
TroutBog_epilimnion_OSF_3300021131-bin_14	TroutBog_epilimnion_OSF	TroutBog_epilimnion_OSF_3300020677-bin_2	NA	Bacteria	Actinobacteriota	Acidimicrobiia	Acidimicrobiales	RAAP-2	RAAP-2	NA	NA	NA	80.06	2.14	1141724	151	0	0	0	0	0	0	0	0	0	0	1	0	1	1	0	0	0	0	0	0	0	0	0	0	0	0	0	0	1	0	0	0	0
TroutBog_epilimnion_OSF_3300021131-bin_11	TroutBog_epilimnion_OSF	TroutBog_epilimnion_OSF_3300021131-bin_11	NA	Bacteria	Bacteroidota	Bacteroidia	Chitinophagales	Chitinophagaceae	UBA8137	NA	NA	NA	75.37	1.49	1722370	248	0	0	0	0	0	240	8	0	0	0	1	0	1	0	1	0	0	0	1	0	0	0	0	0	0	0	0	0	3	0	0	0	0
TroutBog_epilimnion_OSF_3300021130-bin_6	TroutBog_epilimnion_OSF	TroutBog_epilimnion_OSF_3300021130-bin_6	NA	Bacteria	Actinobacteriota	Actinobacteria	Nanopelagicales	Nanopelagicaceae	PALSA-747	NA	NA	NA	88.66	0.26	1283448	43	0	0	0	0	0	43	0	0	1	1	1	1	1	1	1	0	0	0	0	0	0	0	0	0	0	0	0	0	1	0	0	0	0
TroutBog_epilimnion_OSF_3300021130-bin_5	TroutBog_epilimnion_OSF	TroutBog_epilimnion_OSF_3300021130-bin_5	NA	Bacteria	Actinobacteriota	Acidimicrobiia	Acidimicrobiales	RAAP-2	RAAP-2	NA	NA	NA	98.1	1.28	1330060	47	0	0	0	0	0	45	2	0	1	0	1	0	1	1	0	0	0	0	0	0	0	0	0	0	0	0	0	0	2	0	0	0	0
TroutBog_epilimnion_OSF_3300021130-bin_10	TroutBog_epilimnion_OSF	TroutBog_epilimnion_OSF_3300021130-bin_10	NA	Bacteria	Proteobacteria	Alphaproteobacteria	Acetobacterales	Acetobacteraceae	UBA6159	NA	NA	NA	91.65	1.49	5377862	629	3	0	3	0	0	629	0	0	0	0	1	2	2	2	2	0	0	0	4	0	0	0	0	0	0	0	0	0	0	0	0	0	0
TroutBog_epilimnion_OSF_3300021128-bin_9	TroutBog_epilimnion_OSF	TroutBog_epilimnion_OSF_3300021128-bin_9	NA	Bacteria	Proteobacteria	Gammaproteobacteria	Burkholderiales	Burkholderiaceae	Polynucleobacter	NA	NA	NA	93.01	1.39	1933153	191	3	1	1	0	1	191	0	0	0	0	2	1	2	1	2	1	0	0	2	0	0	0	0	0	0	0	0	0	0	0	0	0	0
TroutBog_epilimnion_OSF_3300021127-bin_9	TroutBog_epilimnion_OSF	TroutBog_epilimnion_OSF_3300021127-bin_9	NA	Bacteria	Proteobacteria	Alphaproteobacteria	Rickettsiales	Rickettsiaceae	GCA-2402195	NA	NA	NA	98.1	3.79	1664315	96	0	0	0	0	0	95	1	0	0	0	0	0	1	1	0	0	0	0	0	0	1	0	0	0	0	0	0	0	0	0	0	0	0
TroutBog_epilimnion_OSF_3300021126-bin_3	TroutBog_epilimnion_OSF	TroutBog_epilimnion_OSF_3300021126-bin_3	NA	Bacteria	Proteobacteria	Gammaproteobacteria	Burkholderiales	Ferrovaceae	NA	NA	NA	NA	91.46	0.24	1471139	139	7	1	5	0	1	139	0	0	0	0	1	1	2	1	0	1	1	1	0	0	0	0	0	0	0	0	0	0	0	0	0	0	0
TroutBog_epilimnion_OSF_3300021126-bin_17	TroutBog_epilimnion_OSF	TroutBog_epilimnion_OSF_3300021126-bin_17	NA	Bacteria	Proteobacteria	Gammaproteobacteria	Methylococcales	Methylomonadaceae	KS41	NA	NA	NA	94.65	1.04	3107744	322	3	0	3	0	0	321	1	0	0	0	1	1	2	1	2	0	0	0	0	0	1	0	0	0	0	0	0	0	1	0	0	0	0
TroutBog_epilimnion_OSF_3300021126-bin_13	TroutBog_epilimnion_OSF	TroutBog_epilimnion_OSF_3300021126-bin_13	NA	Bacteria	Actinobacteriota	Actinobacteria	Nanopelagicales	Nanopelagicaceae	PALSA-747	NA	NA	NA	79.49	0.89	1376183	138	0	0	0	0	0	138	0	0	1	1	1	1	1	1	1	0	0	0	0	0	0	0	0	0	0	0	0	0	0	0	0	0	0
TroutBog_epilimnion_OSF_3300021125-bin_4	TroutBog_epilimnion_OSF	TroutBog_epilimnion_OSF_3300021125-bin_4	NA	Bacteria	Actinobacteriota	Acidimicrobiia	Acidimicrobiales	RAAP-2	RAAP-2	NA	NA	NA	92.31	1.85	1335892	111	0	0	0	0	0	70	41	0	1	0	1	0	1	1	0	0	0	0	2	0	0	0	0	0	0	0	0	0	0	0	0	0	0
TroutBog_epilimnion_OSF_3300021124-bin_8	TroutBog_epilimnion_OSF	TroutBog_epilimnion_OSF_3300021124-bin_8	NA	Bacteria	Proteobacteria	Alphaproteobacteria	Rickettsiales	Rickettsiaceae	NA	NA	NA	NA	95.5	5.61	1319970	171	0	0	0	0	0	166	5	0	0	0	0	0	0	1	0	0	0	0	0	0	1	0	0	0	0	0	0	0	0	0	0	0	0
TroutBog_epilimnion_OSF_3300021124-bin_4	TroutBog_epilimnion_OSF	TroutBog_epilimnion_OSF_3300021124-bin_4	NA	Bacteria	Proteobacteria	Gammaproteobacteria	Methylococcales	Methylomonadaceae	KS41	NA	NA	NA	96.77	1.63	2909648	325	2	0	1	0	1	324	1	0	0	0	1	1	2	0	1	1	1	0	0	0	1	0	0	0	0	0	0	0	1	0	0	0	0
TroutBog_epilimnion_OSF_3300021120-bin_11	TroutBog_epilimnion_OSF	TroutBog_epilimnion_OSF_3300021120-bin_11	NA	Bacteria	Verrucomicrobiota	Verrucomicrobiae	Verrucomicrobiales	Verrucomicrobiaceae	Prosthecobacter	NA	NA	NA	83.12	0.34	4690607	735	0	0	0	0	0	705	30	0	0	0	0	1	0	0	1	1	0	0	0	0	0	0	0	0	0	0	0	0	0	0	0	0	0
TroutBog_epilimnion_OSF_3300021118-bin_7	TroutBog_epilimnion_OSF	TroutBog_epilimnion_OSF_3300021118-bin_7	NA	Bacteria	Actinobacteriota	Actinobacteria	Nanopelagicales	Nanopelagicaceae	PALSA-747	NA	NA	NA	87.14	1.23	1256262	140	0	0	0	0	0	140	0	0	1	1	1	0	1	1	1	0	1	0	0	0	0	0	0	0	0	0	0	0	1	1	0	1	0
TroutBog_epilimnion_OSF_3300020733-bin_25	TroutBog_epilimnion_OSF	TroutBog_epilimnion_OSF_3300020733-bin_25	NA	Bacteria	Verrucomicrobiota	Verrucomicrobiae	Opitutales	UBA953	NA	NA	NA	NA	97.97	0.34	2197401	68	0	0	0	0	0	68	0	0	0	0	0	1	1	1	2	0	0	0	0	0	0	0	0	0	0	0	0	0	1	0	0	0	0
TroutBog_epilimnion_OSF_3300020733-bin_17	TroutBog_epilimnion_OSF	TroutBog_epilimnion_OSF_3300020733-bin_17	NA	Bacteria	Verrucomicrobiota	Verrucomicrobiae	Pedosphaerales	Pedosphaeraceae	UBA11358	NA	NA	NA	97.3	2.15	4588535	126	7	6	0	1	0	126	0	0	0	0	0	1	1	1	2	0	0	0	0	0	1	0	0	0	0	0	0	0	2	9	1	5	0
TroutBog_epilimnion_OSF_3300020732-bin_8	TroutBog_epilimnion_OSF	TroutBog_epilimnion_OSF_3300020732-bin_8	NA	Bacteria	Actinobacteriota	Actinobacteria	Nanopelagicales	Nanopelagicaceae	PALSA-747	NA	NA	NA	89.02	1.98	1404421	139	0	0	0	0	0	137	2	0	1	1	1	1	1	0	1	0	1	0	0	0	0	0	0	0	0	0	0	0	1	1	0	0	0
TroutBog_epilimnion_OSF_3300020732-bin_21	TroutBog_epilimnion_OSF	TroutBog_epilimnion_OSF_3300021134-bin_6	NA	Bacteria	Actinobacteriota	Actinobacteria	Nanopelagicales	Nanopelagicaceae	PALSA-747	NA	NA	NA	81.46	5.43	1159342	147	0	0	0	0	0	0	0	0	1	1	1	1	1	1	1	0	0	0	0	0	0	0	0	0	0	0	0	0	2	1	0	1	0
TroutBog_epilimnion_OSF_3300020731-bin_33	TroutBog_epilimnion_OSF	TroutBog_epilimnion_OSF_3300021138-bin_42	NA	Bacteria	Actinobacteriota	Actinobacteria	Nanopelagicales	Nanopelagicaceae	PALSA-747	NA	NA	NA	85	1.94	1269659	113	0	0	0	0	0	0	0	0	1	1	1	0	2	0	1	0	1	0	0	0	0	0	0	0	0	0	0	0	0	0	1	0	0
TroutBog_epilimnion_OSF_3300020728-bin_9	TroutBog_epilimnion_OSF	TroutBog_epilimnion_OSF_3300021118-bin_7	NA	Bacteria	Actinobacteriota	Actinobacteria	Nanopelagicales	Nanopelagicaceae	PALSA-747	NA	NA	NA	81.66	1.58	1265555	139	0	0	0	0	0	0	0	0	1	1	1	0	1	1	1	0	1	0	0	0	0	0	0	0	0	0	0	0	1	1	0	1	0
TroutBog_epilimnion_OSF_3300020728-bin_13	TroutBog_epilimnion_OSF	TroutBog_epilimnion_OSF_3300020728-bin_13	NA	Bacteria	Proteobacteria	Alphaproteobacteria	Rhizobiales	Beijerinckiaceae	Alsobacter	NA	NA	NA	95.83	0.32	2815047	99	1	0	1	0	0	99	0	0	0	0	1	1	1	1	1	1	0	0	2	0	0	0	0	0	0	0	0	0	0	0	0	0	0
TroutBog_epilimnion_OSF_3300020725-bin_23	TroutBog_epilimnion_OSF	TroutBog_epilimnion_OSF_3300020725-bin_23	NA	Bacteria	Proteobacteria	Gammaproteobacteria	Burkholderiales	Burkholderiaceae	Polynucleobacter	NA	NA	NA	79.78	1.14	1579273	243	0	0	0	0	0	243	0	0	0	0	1	1	2	1	2	1	0	0	1	0	0	0	0	0	0	0	0	0	0	0	0	0	0
TroutBog_epilimnion_OSF_3300020716-bin_1	TroutBog_epilimnion_OSF	1m_metabat_bin_5	NA	Bacteria	Actinobacteriota	Actinobacteria	Nanopelagicales	Nanopelagicaceae	AAA044-D11	NA	NA	NA	81.64	1.79	1243935	137	0	0	0	0	0	0	0	0	0	0	0	0	0	0	0	0	0	0	0	0	0	0	0	0	0	0	0	0	0	0	0	0	0
TroutBog_epilimnion_OSF_3300020714-bin_21	TroutBog_epilimnion_OSF	TroutBog_epilimnion_OSF_3300020714-bin_21	NA	Bacteria	Proteobacteria	Gammaproteobacteria	Burkholderiales	Methylophilaceae	Methylotenera	NA	NA	NA	77.58	1.04	1431912	189	6	3	2	0	1	189	0	0	0	0	1	1	0	0	2	0	1	0	0	0	0	0	0	0	0	0	0	0	0	0	0	0	0
TroutBog_epilimnion_OSF_3300020714-bin_15	TroutBog_epilimnion_OSF	TroutBog_epilimnion_OSF_3300020714-bin_15	NA	Bacteria	Proteobacteria	Gammaproteobacteria	Burkholderiales	Burkholderiaceae	Polynucleobacter	NA	NA	NA	95.12	5.75	2417350	167	4	0	3	0	1	166	1	0	0	0	1	1	2	1	2	1	0	0	1	0	0	0	0	0	0	0	0	0	0	0	0	0	0
TroutBog_epilimnion_OSF_3300020714-bin_13	TroutBog_epilimnion_OSF	TroutBog_epilimnion_OSF_3300020714-bin_13	NA	Bacteria	Proteobacteria	Gammaproteobacteria	Burkholderiales	Methylophilaceae	Methylopumilus	NA	NA	NA	99.57	1.19	1686096	26	4	2	2	0	0	26	0	0	0	0	1	1	1	1	2	0	1	0	0	0	0	0	0	0	0	0	0	0	0	0	0	0	0
TroutBog_epilimnion_OSF_3300020714-bin_12	TroutBog_epilimnion_OSF	TroutBog_epilimnion_OSF_3300020714-bin_12	NA	Bacteria	Proteobacteria	Gammaproteobacteria	Methylococcales	Methylomonadaceae	KS41	NA	NA	NA	99.08	0	2478854	92	3	0	2	0	1	91	1	0	0	0	1	1	2	1	2	1	0	0	0	0	1	0	0	0	0	0	0	0	1	0	0	0	0
TroutBog_epilimnion_OSF_3300020705-bin_3	TroutBog_epilimnion_OSF	Ch4-A_metabat_bin_26	NA	Bacteria	Acidobacteriota	Holophagae	Holophagales	Holophagaceae	Geothrix	NA	NA	NA	98.73	0.88	3145431	107	9	7	0	2	0	0	0	0	0	0	0	0	0	0	0	0	0	0	0	0	0	0	0	0	0	0	0	0	0	0	0	1	0
TroutBog_epilimnion_OSF_3300020696-bin_3	TroutBog_epilimnion_OSF	TroutBog_epilimnion_OSF_3300020696-bin_3	NA	Bacteria	Proteobacteria	Gammaproteobacteria	Burkholderiales	Methylophilaceae	Methylotenera	NA	NA	NA	97.82	0.56	1739124	107	6	3	3	0	0	106	1	0	0	0	1	1	2	1	2	0	1	0	0	0	0	0	0	0	0	0	0	0	0	0	0	0	0
TroutBog_epilimnion_OSF_3300020695-bin_4	TroutBog_epilimnion_OSF	TroutBog_epilimnion_OSF_3300020695-bin_4	NA	Bacteria	Verrucomicrobiota	Verrucomicrobiae	Pedosphaerales	Pedosphaeraceae	UBA11358	NA	NA	NA	97.64	1.73	3033878	164	8	5	0	3	0	164	0	0	0	0	0	1	2	1	2	0	0	0	0	0	1	0	0	0	0	0	0	0	2	5	1	5	1
TroutBog_epilimnion_OSF_3300020694-bin_7	TroutBog_epilimnion_OSF	TroutBog_epilimnion_OSF_3300020694-bin_7	NA	Bacteria	Proteobacteria	Gammaproteobacteria	Burkholderiales	Burkholderiaceae	Polynucleobacter	NA	NA	NA	95.21	1.09	1832188	78	0	0	0	0	0	78	0	0	0	0	1	1	1	1	2	1	0	0	0	0	0	0	0	0	0	0	0	0	0	0	0	0	0
TroutBog_epilimnion_OSF_3300020677-bin_2	TroutBog_epilimnion_OSF	TroutBog_epilimnion_OSF_3300020677-bin_2	NA	Bacteria	Actinobacteriota	Acidimicrobiia	Acidimicrobiales	RAAP-2	RAAP-2	NA	NA	NA	89.74	0.43	1335328	103	0	0	0	0	0	94	9	0	0	0	1	0	1	1	0	0	0	0	0	0	0	0	0	0	0	0	0	0	1	0	0	0	0
TroutBog_epilimnion_OSF_3300020677-bin_1	TroutBog_epilimnion_OSF	TroutBog_epilimnion_OSF_3300021139-bin_5	NA	Bacteria	Actinobacteriota	Actinobacteria	Nanopelagicales	Nanopelagicaceae	PALSA-747	NA	NA	NA	83.58	1.68	1092766	119	0	0	0	0	0	0	0	0	1	1	1	1	1	1	1	0	1	0	0	0	0	0	0	0	0	0	0	0	0	0	0	0	0
TBH_metabat_bin_9	TBH	TroutBog_epilimnion_OSF_3300020696-bin_3	0.002792062	Bacteria	Proteobacteria	Gammaproteobacteria	Burkholderiales	Methylophilaceae	Methylotenera	NA	10.26476889	0.003375665	68.97	12.07	1249872	166	6	3	3	0	0	0	0	0	0	0	1	1	2	1	2	0	1	0	0	0	0	0	0	0	0	0	0	0	0	0	0	0	0
TBH_metabat_bin_88	TBH	TBH_metabat_bin_88	0.003985005	Bacteria	Proteobacteria	Alphaproteobacteria	Sphingomonadales	Sphingomonadaceae	Novosphingobium	NA	13.75557402	0.004523649	34.48	0.86	1843290	401	1	0	1	0	0	401	0	NA	NA	NA	NA	NA	NA	NA	NA	NA	NA	NA	NA	NA	NA	NA	NA	NA	NA	NA	NA	NA	NA	NA	NA	NA	NA
TBH_metabat_bin_87	TBH	Ch4-A_metabat_bin_47	0.00185549	Unknown	NA	NA	NA	NA	NA	NA	19.41687296	0.00638542	4.17	0	383144	89	0	0	0	0	0	0	0	0	0	0	0	0	1	0	3	0	0	0	1	0	0	0	0	0	0	0	0	0	0	0	0	1	0
TBH_metabat_bin_86	TBH	TBH_metabat_bin_86	0.005091817	Unknown	NA	NA	NA	NA	NA	NA	24.83221001	0.008166304	0	0	444058	40	2	0	2	0	0	40	0	NA	NA	NA	NA	NA	NA	NA	NA	NA	NA	NA	NA	NA	NA	NA	NA	NA	NA	NA	NA	NA	NA	NA	NA	NA	NA
TBH_metabat_bin_85	TBH	TBH_metabat_bin_85	0.001391173	Bacteria	Proteobacteria	Alphaproteobacteria	Rhizobiales	Beijerinckiaceae	Bog-939	NA	12.08375959	0.003973857	66.6	24.73	4296081	1100	2	0	2	0	0	1100	0	NA	NA	NA	NA	NA	NA	NA	NA	NA	NA	NA	NA	NA	NA	NA	NA	NA	NA	NA	NA	NA	NA	NA	NA	NA	NA
TBH_metabat_bin_84	TBH	4m_metabat_bin_11	0.00432479	Bacteria	Acidobacteriota	Acidobacteriae	Acidobacteriales	Acidobacteriaceae	Terracidiphilus	NA	19.75204771	0.006495645	81.06	72.89	5533106	942	3	2	1	0	0	0	0	0	3	0	0	0	0	0	0	0	0	0	0	0	0	0	0	0	0	0	0	1	1	0	0	0	0
TBH_metabat_bin_83	TBH	6m_metabat_bin_31	0.017128449	Bacteria	Actinobacteriota	Thermoleophilia	UBA2241	UBA2241	UBA2241	NA	44.84617855	0.014748085	100	87.77	7644519	652	6	4	0	2	0	0	0	0	0	1	0	0	0	0	0	1	0	0	0	0	0	0	0	0	0	0	0	0	0	0	0	0	0
TBH_metabat_bin_82	TBH	TBH_metabat_bin_82	0.001844875	Unknown	NA	NA	NA	NA	NA	NA	10.72970496	0.003528564	12.5	0	1229924	333	0	0	0	0	0	332	1	NA	NA	NA	NA	NA	NA	NA	NA	NA	NA	NA	NA	NA	NA	NA	NA	NA	NA	NA	NA	NA	NA	NA	NA	NA	NA
TBH_metabat_bin_81	TBH	Ch12-A_metabat_bin_28	0.002073412	Bacteria	Verrucomicrobiota	Verrucomicrobiae	Pedosphaerales	Pedosphaeraceae	NA	NA	13.04056623	0.004288512	52.12	12.73	4302022	875	3	1	0	2	0	0	0	NA	NA	NA	NA	NA	NA	NA	NA	NA	NA	NA	NA	NA	NA	NA	NA	NA	NA	NA	NA	NA	NA	NA	NA	NA	NA
TBH_metabat_bin_80	TBH	TBH_metabat_bin_80	0.003064567	Bacteria	Proteobacteria	Alphaproteobacteria	Acetobacterales	Acetobacteraceae	BOG-930	NA	12.5329166	0.004121567	35.83	2.01	2359755	502	1	0	1	0	0	502	0	NA	NA	NA	NA	NA	NA	NA	NA	NA	NA	NA	NA	NA	NA	NA	NA	NA	NA	NA	NA	NA	NA	NA	NA	NA	NA
TBH_metabat_bin_8	TBH	5m_metabat_bin_67	0.005646546	Bacteria	Verrucomicrobiota	Verrucomicrobiae	Pedosphaerales	Pedosphaeraceae	UBA11358	NA	32.41705712	0.010660652	64.09	5.27	2080662	340	4	2	0	2	0	0	0	0	0	0	0	0	0	0	0	0	0	0	0	0	0	0	0	0	0	0	0	0	0	2	0	0	0
TBH_metabat_bin_79	TBH	1m_metabat_bin_31	0.002142176	Bacteria	Proteobacteria	Alphaproteobacteria	Sphingomonadales	Sphingomonadaceae	Novosphingobium	NA	14.51097199	0.004772069	55.83	26.72	4017187	908	3	0	3	0	0	0	0	0	0	0	0	0	0	0	0	0	0	0	0	0	0	0	0	0	0	0	0	0	1	0	0	0	0
TBH_metabat_bin_78	TBH	TBH_metabat_bin_78	0.002159579	Unknown	NA	NA	NA	NA	NA	NA	14.0593764	0.004623557	4.14	0	419182	103	0	0	0	0	0	103	0	NA	NA	NA	NA	NA	NA	NA	NA	NA	NA	NA	NA	NA	NA	NA	NA	NA	NA	NA	NA	NA	NA	NA	NA	NA	NA
TBH_metabat_bin_77	TBH	TBH_metabat_bin_77	0.003666408	Bacteria	Acidobacteriota	Holophagae	Holophagales	Holophagaceae	Holophaga	NA	13.73259781	0.004516093	33.33	8.77	2875544	626	1	1	0	0	0	626	0	NA	NA	NA	NA	NA	NA	NA	NA	NA	NA	NA	NA	NA	NA	NA	NA	NA	NA	NA	NA	NA	NA	NA	NA	NA	NA
TBH_metabat_bin_76	TBH	4m_metabat_bin_67	0.001074869	Bacteria	Verrucomicrobiota	Verrucomicrobiae	Verrucomicrobiales	Akkermansiaceae	UBA956	NA	9.624413995	0.003165078	21.55	0	1109844	246	1	1	0	0	0	0	0	0	0	0	0	0	0	0	0	1	0	0	0	0	0	0	0	0	0	0	0	0	1	1	0	1	0
TBH_metabat_bin_75	TBH	4m_metabat_bin_72	0.003351043	Bacteria	Verrucomicrobiota	Verrucomicrobiae	Opitutales	Opitutaceae	Palsa-1447	NA	17.08382313	0.005618175	84.26	69.3	5276071	750	5	4	0	1	0	0	0	0	0	0	0	0	0	1	0	0	0	0	0	0	0	0	0	0	0	0	0	0	0	0	0	0	0
TBH_metabat_bin_74	TBH	TBH_metabat_bin_74	0.002392582	Bacteria	Proteobacteria	Alphaproteobacteria	Sphingomonadales	Sphingomonadaceae	Novosphingobium	NA	12.05155733	0.003963267	56.5	3.45	1737464	321	0	0	0	0	0	321	0	0	3	0	0	1	3	1	2	0	0	0	4	0	0	0	0	0	0	0	0	2	5	4	0	2	1
TBH_metabat_bin_73	TBH	TBH_metabat_bin_73	0.005664615	Bacteria	Proteobacteria	Gammaproteobacteria	Steroidobacterales	Steroidobacteraceae	NA	NA	20.58875127	0.006770803	92.8	1.24	3520757	303	6	3	2	0	1	303	0	0	3	0	3	2	12	7	3	4	2	1	7	0	1	0	0	0	0	0	0	0	6	3	0	5	0
TBH_metabat_bin_72	TBH	TBH_metabat_bin_72	0.001945088	Unknown	NA	NA	NA	NA	NA	NA	6.808713204	0.002239109	4.17	4.17	374688	107	0	0	0	0	0	107	0	NA	NA	NA	NA	NA	NA	NA	NA	NA	NA	NA	NA	NA	NA	NA	NA	NA	NA	NA	NA	NA	NA	NA	NA	NA	NA
TBH_metabat_bin_71	TBH	Ch4-A_metabat_bin_43	0.001663759	Bacteria	Elusimicrobiota	Elusimicrobia	UBA1565	UBA9628	UBA9628	NA	8.958158199	0.002945974	29.84	0	707972	180	0	0	0	0	0	0	0	0	0	0	1	1	0	2	0	0	0	0	0	0	0	0	0	0	0	0	0	0	0	0	0	0	0
TBH_metabat_bin_70	TBH	TBH_metabat_bin_70	0.001684693	Bacteria	Verrucomicrobiota	Verrucomicrobiae	Pedosphaerales	Pedosphaeraceae	UBA11358	NA	19.04112768	0.006261853	73.92	91.85	8271382	1743	13	11	0	2	0	1739	4	NA	NA	NA	NA	NA	NA	NA	NA	NA	NA	NA	NA	NA	NA	NA	NA	NA	NA	NA	NA	NA	NA	NA	NA	NA	NA
TBH_metabat_bin_7	TBH	TBE_metabat_bin_9	0.001391129	Bacteria	Verrucomicrobiota	Verrucomicrobiae	Opitutales	Opitutaceae	Palsa-1447	NA	10.02074582	0.003295416	38.95	5.26	1764714	388	0	0	0	0	0	0	0	0	2	1	2	1	4	4	4	0	0	0	6	0	1	0	0	0	0	0	0	1	10	3	0	3	6
TBH_metabat_bin_69	TBH	TBH_metabat_bin_69	0.001966521	Unknown	NA	NA	NA	NA	NA	NA	8.451854379	0.002779471	4.02	0	352080	102	0	0	0	0	0	102	0	NA	NA	NA	NA	NA	NA	NA	NA	NA	NA	NA	NA	NA	NA	NA	NA	NA	NA	NA	NA	NA	NA	NA	NA	NA	NA
TBH_metabat_bin_68	TBH	TBH_metabat_bin_68	0.001023685	Unknown	NA	NA	NA	NA	NA	NA	6.611000399	0.002174089	3.45	0	398016	123	0	0	0	0	0	123	0	NA	NA	NA	NA	NA	NA	NA	NA	NA	NA	NA	NA	NA	NA	NA	NA	NA	NA	NA	NA	NA	NA	NA	NA	NA	NA
TBH_metabat_bin_67	TBH	4m_metabat_bin_11	0.00432479	Bacteria	Acidobacteriota	Acidobacteriae	Acidobacteriales	Acidobacteriaceae	Terracidiphilus	NA	35.36724751	0.01163085	38.68	1.88	1268805	124	1	1	0	0	0	0	0	0	3	0	0	0	0	0	0	0	0	0	0	0	0	0	0	0	0	0	0	1	1	0	0	0	0
TBH_metabat_bin_66	TBH	4m_metabat_bin_91	0.023573387	Bacteria	Acidobacteriota	Holophagae	Holophagales	Holophagaceae	Holophaga	NA	113.4618816	0.037312999	68.77	0	4508396	263	8	6	0	2	0	0	0	0	0	0	0	1	1	0	0	0	0	0	1	0	1	0	0	0	0	0	0	0	0	0	0	0	0
TBH_metabat_bin_65	TBH	5m_metabat_bin_83	0.002786936	Bacteria	Acidobacteriota	Acidobacteriae	Acidobacteriales	Acidobacteriaceae	Palsa-288	NA	15.47518615	0.005089159	61.16	34.48	2468607	414	0	0	0	0	0	0	0	0	0	0	0	0	0	0	0	0	0	0	0	0	0	0	0	0	0	0	0	0	0	0	0	1	0
TBH_metabat_bin_64	TBH	TBH_metabat_bin_64	0.001289153	Unknown	NA	NA	NA	NA	NA	NA	8.135794055	0.002675532	0	0	485467	133	0	0	0	0	0	131	2	NA	NA	NA	NA	NA	NA	NA	NA	NA	NA	NA	NA	NA	NA	NA	NA	NA	NA	NA	NA	NA	NA	NA	NA	NA	NA
TBH_metabat_bin_63	TBH	TBH_metabat_bin_63	0.00847142	Bacteria	Proteobacteria	Alphaproteobacteria	UBA1301	UBA1301	UBA6038	NA	38.44687002	0.012643612	96	0.43	2357929	80	2	0	2	0	0	80	0	0	0	0	2	3	5	4	5	2	2	2	16	0	2	0	0	0	0	0	0	0	4	0	1	5	0
TBH_metabat_bin_62	TBH	1m_metabat_bin_102	0.001211161	Unknown	NA	NA	NA	NA	NA	NA	7.149288925	0.00235111	16.67	0	459965	120	0	0	0	0	0	0	0	0	0	0	0	0	0	0	0	0	0	0	0	0	0	0	0	0	0	0	0	0	0	0	0	0	0
TBH_metabat_bin_61	TBH	TBE_metabat_bin_125	0.002756575	Bacteria	Actinobacteriota	Acidimicrobiia	Acidimicrobiales	RAAP-2	RAAP-2	NA	18.81336147	0.00618695	25.86	0	298515	53	0	0	0	0	0	0	0	0	1	1	2	1	2	3	1	0	1	0	3	0	0	0	0	0	0	0	0	0	2	0	0	1	0
TBH_metabat_bin_60	TBH	TBH_metabat_bin_60	0.002188644	Unknown	NA	NA	NA	NA	NA	NA	8.999734047	0.002959647	8.33	0	1040511	259	0	0	0	0	0	259	0	NA	NA	NA	NA	NA	NA	NA	NA	NA	NA	NA	NA	NA	NA	NA	NA	NA	NA	NA	NA	NA	NA	NA	NA	NA	NA
TBH_metabat_bin_6	TBH	TBH_metabat_bin_6	0.004141266	Bacteria	Actinobacteriota	Thermoleophilia	UBA2241	UBA2241	UBA2241	NA	12.81756302	0.004215175	75.36	10.55	5579098	835	0	0	0	0	0	810	25	NA	NA	NA	NA	NA	NA	NA	NA	NA	NA	NA	NA	NA	NA	NA	NA	NA	NA	NA	NA	NA	NA	NA	NA	NA	NA
TBH_metabat_bin_59	TBH	TBH_metabat_bin_59	0.001359543	Bacteria	Proteobacteria	Alphaproteobacteria	Rhodospirillales	Magnetospirillaceae	NA	NA	7.714180449	0.00253688	22.41	1.72	1357353	388	0	0	0	0	0	388	0	NA	NA	NA	NA	NA	NA	NA	NA	NA	NA	NA	NA	NA	NA	NA	NA	NA	NA	NA	NA	NA	NA	NA	NA	NA	NA
TBH_metabat_bin_58	TBH	TroutBog_epilimnion_OSF_3300020714-bin_12	0.002122887	Bacteria	Proteobacteria	Gammaproteobacteria	Methylococcales	Methylomonadaceae	KS41	NA	7.55809287	0.002485549	43.86	1.75	897486	190	0	0	0	0	0	0	0	0	0	0	1	1	2	1	2	1	0	0	0	0	1	0	0	0	0	0	0	0	1	0	0	0	0
TBH_metabat_bin_57	TBH	D2m2019_metabat_bin_66	0.006760981	Bacteria	Proteobacteria	Alphaproteobacteria	Rhodospirillales	Magnetospirillaceae	NA	NA	27.2514024	0.008961878	92.28	5.06	4874472	436	3	0	3	0	0	435	1	0	3	0	2	3	2	2	4	0	1	1	2	0	1	0	1	1	1	1	0	2	3	4	1	3	0
TBH_metabat_bin_56	TBH	TBH_metabat_bin_56	0.003312496	Unknown	NA	NA	NA	NA	NA	NA	11.49368595	0.003779806	10.5	0	707802	167	0	0	0	0	0	164	3	NA	NA	NA	NA	NA	NA	NA	NA	NA	NA	NA	NA	NA	NA	NA	NA	NA	NA	NA	NA	NA	NA	NA	NA	NA	NA
TBH_metabat_bin_55	TBH	4m_metabat_bin_91	0.023573387	Bacteria	Acidobacteriota	Holophagae	Holophagales	Holophagaceae	Holophaga	NA	38.77647667	0.012752006	89.3	4.61	4488572	276	6	4	0	2	0	0	0	0	0	0	0	1	1	0	0	0	0	0	1	0	1	0	0	0	0	0	0	0	0	0	0	0	0
TBH_metabat_bin_54	TBH	TBE_metabat_bin_44	0.002765026	Bacteria	Proteobacteria	Gammaproteobacteria	Burkholderiales	Burkholderiaceae	SCGC-AAA027-K21	NA	13.77422146	0.004529781	42.35	1.72	2932670	470	0	0	0	0	0	0	0	0	0	0	5	2	3	4	4	3	2	0	12	1	4	0	0	0	0	0	0	2	3	1	0	4	2
TBH_metabat_bin_53	TBH	TBE_metabat_bin_125	0.002756575	Unknown	NA	NA	NA	NA	NA	NA	11.47184143	0.003772622	12.93	0	235266	54	0	0	0	0	0	0	0	0	1	1	2	1	2	3	1	0	1	0	3	0	0	0	0	0	0	0	0	0	2	0	0	1	0
TBH_metabat_bin_52	TBH	TroutBog_epilimnion_OSF_3300021126-bin_3	0.006559657	Bacteria	Proteobacteria	Gammaproteobacteria	Burkholderiales	Ferrovaceae	NA	NA	41.38920215	0.013611226	6.9	0	231876	18	0	0	0	0	0	0	0	0	0	0	1	1	2	1	0	1	1	1	0	0	0	0	0	0	0	0	0	0	0	0	0	0	0
TBH_metabat_bin_51	TBH	TBH_metabat_bin_51	0.001795835	Bacteria	Chloroflexota	Ellin6529	CSP1-4	CSP1-4	NA	NA	6.269087249	0.002061648	22.41	0	700308	194	0	0	0	0	0	194	0	NA	NA	NA	NA	NA	NA	NA	NA	NA	NA	NA	NA	NA	NA	NA	NA	NA	NA	NA	NA	NA	NA	NA	NA	NA	NA
TBH_metabat_bin_50	TBH	6m_metabat_bin_59	0.00155587	Unknown	NA	NA	NA	NA	NA	NA	9.930871651	0.00326586	7.27	0	799450	223	0	0	0	0	0	0	0	NA	NA	NA	NA	NA	NA	NA	NA	NA	NA	NA	NA	NA	NA	NA	NA	NA	NA	NA	NA	NA	NA	NA	NA	NA	NA
TBH_metabat_bin_5	TBH	TBH_metabat_bin_5	0.009122085	Bacteria	Proteobacteria	Alphaproteobacteria	Acetobacterales	Acetobacteraceae	BOG-930	NA	34.34251314	0.011293856	99	0	4297209	140	3	1	1	0	1	140	0	0	2	4	3	7	5	7	6	5	2	1	13	0	1	1	1	1	1	1	0	3	8	3	0	5	0
TBH_metabat_bin_49	TBH	Ch12-A_metabat_bin_18	0.00046489	Bacteria	Desulfuromonadota	Desulfuromonadia	Geobacterales	Geobacteraceae	Geobacter	NA	19.6694209	0.006468473	21.05	1.75	2184449	416	4	4	0	0	0	0	0	0	0	0	1	0	1	0	1	0	0	0	1	0	0	0	0	0	0	0	0	0	1	0	0	0	0
TBH_metabat_bin_48	TBH	TBH_metabat_bin_48	0.003455462	Bacteria	Verrucomicrobiota	Verrucomicrobiae	Pedosphaerales	Pedosphaeraceae	UBA11358	NA	16.35897305	0.005379801	64.26	33.31	2612985	657	3	3	0	0	0	657	0	NA	NA	NA	NA	NA	NA	NA	NA	NA	NA	NA	NA	NA	NA	NA	NA	NA	NA	NA	NA	NA	NA	NA	NA	NA	NA
TBH_metabat_bin_47	TBH	TBE_metabat_bin_53	0.001205223	Bacteria	Actinobacteriota	Acidimicrobiia	Acidimicrobiales	RAAP-2	RAAP-2	NA	9.75452754	0.003207867	48.35	13.79	1303725	295	0	0	0	0	0	0	0	0	1	0	1	0	2	4	3	2	1	0	9	0	0	0	0	0	0	0	0	2	7	2	0	1	1
TBH_metabat_bin_46	TBH	TBH_metabat_bin_46	0.002163038	Unknown	NA	NA	NA	NA	NA	NA	6.879942472	0.002262533	8.33	0	734914	212	0	0	0	0	0	208	4	NA	NA	NA	NA	NA	NA	NA	NA	NA	NA	NA	NA	NA	NA	NA	NA	NA	NA	NA	NA	NA	NA	NA	NA	NA	NA
TBH_metabat_bin_45	TBH	TroutBog_epilimnion_OSF_3300021128-bin_9	0.012435976	Unknown	NA	NA	NA	NA	NA	NA	62.78314605	0.020646824	8.62	0	382207	70	3	1	1	0	1	0	0	0	0	0	2	1	2	1	2	1	0	0	2	0	0	0	0	0	0	0	0	0	0	0	0	0	0
TBH_metabat_bin_44	TBH	TBH_metabat_bin_44	0.030407485	Bacteria	Verrucomicrobiota	Kiritimatiellae	LD1-PB3	GWF2-57-35	NA	NA	112.5751463	0.037021388	95.44	2.06	6566363	94	2	0	1	1	0	94	0	0	5	1	3	4	7	9	10	3	1	3	16	1	3	0	0	0	0	0	0	5	10	13	0	25	10
TBH_metabat_bin_43	TBH	TBH_metabat_bin_43	0.002263943	Bacteria	Proteobacteria	Alphaproteobacteria	UBA1301	UBA1301	UBA6038	NA	7.902125853	0.002598688	24.66	3.45	982057	264	0	0	0	0	0	264	0	NA	NA	NA	NA	NA	NA	NA	NA	NA	NA	NA	NA	NA	NA	NA	NA	NA	NA	NA	NA	NA	NA	NA	NA	NA	NA
TBH_metabat_bin_42	TBH	TBH_metabat_bin_42	0.002154252	Bacteria	Eisenbacteria	RBG-16-71-46	RBG-16-71-46	RBG-16-71-46	RBG-16-71-46	NA	7.442963982	0.002447688	32.92	0	1696151	397	6	6	0	0	0	397	0	NA	NA	NA	NA	NA	NA	NA	NA	NA	NA	NA	NA	NA	NA	NA	NA	NA	NA	NA	NA	NA	NA	NA	NA	NA	NA
TBH_metabat_bin_41	TBH	TBH_metabat_bin_41	0.002590521	Archaea	Halobacterota	Methanosarcinia	Methanotrichales	Methanotrichaceae	Methanothrix	NA	8.892564657	0.002924403	19.8	0	407574	73	0	0	0	0	0	73	0	NA	NA	NA	NA	NA	NA	NA	NA	NA	NA	NA	NA	NA	NA	NA	NA	NA	NA	NA	NA	NA	NA	NA	NA	NA	NA
TBH_metabat_bin_40	TBH	5m_metabat_bin_20	0.005110616	Bacteria	Verrucomicrobiota	Verrucomicrobiae	Opitutales	Opitutaceae	Opitutus	NA	18.26622033	0.006007017	84.91	19	5454233	669	4	4	0	0	0	0	0	0	0	0	0	0	0	1	0	0	0	0	3	0	1	0	0	0	0	0	0	0	0	0	0	1	0
TBH_metabat_bin_4	TBH	TBH_metabat_bin_4	0.002277553	Bacteria	Proteobacteria	Gammaproteobacteria	Burkholderiales	Burkholderiaceae	Rhodoferax	NA	25.83358922	0.008495617	8.33	0	1057274	263	0	0	0	0	0	263	0	NA	NA	NA	NA	NA	NA	NA	NA	NA	NA	NA	NA	NA	NA	NA	NA	NA	NA	NA	NA	NA	NA	NA	NA	NA	NA
TBH_metabat_bin_39	TBH	2m_metabat_bin_44	0.127016226	Bacteria	Acidobacteriota	Holophagae	Holophagales	Holophagaceae	Holophaga	NA	443.5027269	0.145850013	82.46	1.75	4401551	118	10	6	1	3	0	0	0	0	0	0	0	0	0	0	0	0	0	0	0	0	0	0	0	0	0	0	0	0	0	0	0	0	0
TBH_metabat_bin_38	TBH	4m_metabat_bin_88	0.010675406	Bacteria	Desulfuromonadota	Desulfuromonadia	Geobacterales	Geobacteraceae	Geobacter	NA	38.14379191	0.012543942	46.32	1.75	4956371	547	33	25	2	6	0	0	0	0	0	0	0	0	0	0	1	0	0	0	0	0	0	0	1	1	0	1	0	0	0	0	0	0	0
TBH_metabat_bin_37	TBH	TBH_metabat_bin_37	0.009547845	Bacteria	Verrucomicrobiota	Verrucomicrobiae	Chthoniobacterales	Terrimicrobiaceae	NA	NA	35.3780919	0.011634416	98.65	2.7	3572138	135	3	3	0	0	0	135	0	0	2	0	3	3	5	2	4	0	1	0	7	0	2	0	0	0	0	0	0	1	12	3	0	19	3
TBH_metabat_bin_36	TBH	5m_metabat_bin_98	0.031776815	Bacteria	Verrucomicrobiota	Verrucomicrobiae	Opitutales	Opitutaceae	Opitutus	NA	111.0425044	0.036517364	97.89	0.68	3187113	85	3	3	0	0	0	0	0	0	0	0	0	0	1	1	0	0	0	0	0	0	0	0	0	0	0	0	0	0	0	0	0	1	0
TBH_metabat_bin_35	TBH	TBH_metabat_bin_5	0.009122085	Bacteria	Proteobacteria	Alphaproteobacteria	Acetobacterales	Acetobacteraceae	BOG-930	NA	15.79556257	0.005194518	86.22	2.32	4481549	443	4	2	1	0	1	0	0	0	2	4	3	7	5	7	6	5	2	1	13	0	1	1	1	1	1	1	0	3	8	3	0	5	0
TBH_metabat_bin_34	TBH	2m_metabat_bin_32	0.001289385	Unknown	NA	NA	NA	NA	NA	NA	5.738258327	0.00188708	7.72	0	377867	118	0	0	0	0	0	0	0	0	0	0	0	0	0	0	0	0	1	0	0	0	0	0	0	0	0	0	0	0	0	1	0	0	0
TBH_metabat_bin_33	TBH	Ch4-A_metabat_bin_26	0.203930211	Bacteria	Acidobacteriota	Holophagae	Holophagales	Holophagaceae	Geothrix	NA	788.1490828	0.259190185	97.66	0.88	3130453	83	9	7	0	2	0	0	0	0	0	0	0	0	0	0	0	0	0	0	0	0	0	0	0	0	0	0	0	0	0	0	0	1	0
TBH_metabat_bin_32	TBH	TBH_metabat_bin_32	0.001303121	Unknown	NA	NA	NA	NA	NA	NA	8.821139811	0.002900914	0	0	436739	101	1	1	0	0	0	75	26	NA	NA	NA	NA	NA	NA	NA	NA	NA	NA	NA	NA	NA	NA	NA	NA	NA	NA	NA	NA	NA	NA	NA	NA	NA	NA
TBH_metabat_bin_31	TBH	TBH_metabat_bin_31	0.002570724	Bacteria	Acidobacteriota	Holophagae	Holophagales	Holophagaceae	Holophaga	NA	9.033600326	0.002970784	21.93	0	1694631	431	0	0	0	0	0	431	0	NA	NA	NA	NA	NA	NA	NA	NA	NA	NA	NA	NA	NA	NA	NA	NA	NA	NA	NA	NA	NA	NA	NA	NA	NA	NA
TBH_metabat_bin_30	TBH	4m_metabat_bin_35	0.006625613	Bacteria	Verrucomicrobiota	Verrucomicrobiae	Pedosphaerales	Pedosphaeraceae	PSRM01	NA	30.55986726	0.010049898	53.61	3.45	4435122	799	2	1	0	1	0	0	0	NA	NA	NA	NA	NA	NA	NA	NA	NA	NA	NA	NA	NA	NA	NA	NA	NA	NA	NA	NA	NA	NA	NA	NA	NA	NA
TBH_metabat_bin_3	TBH	TBH_metabat_bin_3	0.002175357	Bacteria	Acidobacteriota	Holophagae	Holophagales	Holophagaceae	Holophaga	NA	24.49625724	0.008055823	60.88	23.68	6299844	1318	0	0	0	0	0	1316	2	NA	NA	NA	NA	NA	NA	NA	NA	NA	NA	NA	NA	NA	NA	NA	NA	NA	NA	NA	NA	NA	NA	NA	NA	NA	NA
TBH_metabat_bin_29	TBH	3m_metabat_bin_16	0.001135437	Unknown	NA	NA	NA	NA	NA	NA	5.99313844	0.0019709	2.59	0	262576	76	0	0	0	0	0	0	0	NA	NA	NA	NA	NA	NA	NA	NA	NA	NA	NA	NA	NA	NA	NA	NA	NA	NA	NA	NA	NA	NA	NA	NA	NA	NA
TBH_metabat_bin_28	TBH	TBH_metabat_bin_28	0.001536685	Unknown	NA	NA	NA	NA	NA	NA	21.37641636	0.007029834	0	0	329695	30	0	0	0	0	0	30	0	NA	NA	NA	NA	NA	NA	NA	NA	NA	NA	NA	NA	NA	NA	NA	NA	NA	NA	NA	NA	NA	NA	NA	NA	NA	NA
TBH_metabat_bin_27	TBH	TBH_metabat_bin_27	0.001436623	Unknown	NA	NA	NA	NA	NA	NA	9.491030552	0.003121214	0	0	240094	69	0	0	0	0	0	69	0	NA	NA	NA	NA	NA	NA	NA	NA	NA	NA	NA	NA	NA	NA	NA	NA	NA	NA	NA	NA	NA	NA	NA	NA	NA	NA
TBH_metabat_bin_26	TBH	4m_metabat_bin_9	0.009971467	Bacteria	Acidobacteriota	Holophagae	Holophagales	Holophagaceae	Holophaga	NA	42.29107246	0.013907814	91.98	16.23	5056570	372	5	3	0	2	0	0	0	0	0	0	0	1	0	0	0	0	0	0	1	0	0	0	0	0	0	0	0	0	0	0	0	0	0
TBH_metabat_bin_25	TBH	3m_metabat_bin_57	0.014917699	Bacteria	Bacteroidota	Chlorobia	Chlorobiales	Chlorobiaceae	Chlorobium	NA	51.68058511	0.016995643	99.45	1.1	2675249	40	3	0	3	0	0	40	0	0	0	1	0	0	0	0	0	0	0	0	0	0	0	0	0	0	0	0	0	0	0	0	0	0	0
TBH_metabat_bin_24	TBH	TBE_metabat_bin_93	0.001783866	Bacteria	Proteobacteria	Alphaproteobacteria	Azospirillales	Azospirillaceae	BOG-933	NA	10.05681382	0.003307277	42.55	0.86	1719679	378	0	0	0	0	0	0	0	0	0	0	3	6	8	3	6	1	0	0	3	0	2	0	0	0	0	0	0	4	0	0	1	7	0
TBH_metabat_bin_23	TBH	4m_metabat_bin_69	0.00198582	Bacteria	Acidobacteriota	Acidobacteriae	Acidobacteriales	Koribacteraceae	NA	NA	14.14121086	0.004650469	59.28	10.65	2774152	486	0	0	0	0	0	0	0	0	0	0	0	0	1	2	1	0	0	0	1	0	0	0	0	0	0	0	0	1	0	0	0	0	0
TBH_metabat_bin_22	TBH	TBH_metabat_bin_22	0.001526211	Unknown	NA	NA	NA	NA	NA	NA	10.18878794	0.003350678	0	0	1029344	198	1	0	1	0	0	198	0	NA	NA	NA	NA	NA	NA	NA	NA	NA	NA	NA	NA	NA	NA	NA	NA	NA	NA	NA	NA	NA	NA	NA	NA	NA	NA
TBH_metabat_bin_21	TBH	4m_metabat_bin_11	0.00432479	Bacteria	Acidobacteriota	Acidobacteriae	Acidobacteriales	Acidobacteriaceae	Terracidiphilus	NA	36.05695242	0.011857665	55.52	1.72	2377443	221	4	4	0	0	0	0	0	0	3	0	0	0	0	0	0	0	0	0	0	0	0	0	0	0	0	0	0	1	1	0	0	0	0
TBH_metabat_bin_20	TBH	1m_metabat_bin_95	0.001817271	Bacteria	Actinobacteriota	Acidimicrobiia	Acidimicrobiales	RAAP-2	RAAP-2	NA	10.6779236	0.003511535	12.5	0	612211	126	0	0	0	0	0	0	0	0	1	0	0	0	0	0	0	0	0	0	0	0	0	0	0	0	0	0	0	0	0	0	0	0	0
TBH_metabat_bin_2	TBH	TBH_metabat_bin_2	0.001903612	Bacteria	Proteobacteria	Gammaproteobacteria	Burkholderiales	Burkholderiaceae	Polynucleobacter	NA	13.49409903	0.00443766	64.83	65	2409226	459	0	0	0	0	0	459	0	NA	NA	NA	NA	NA	NA	NA	NA	NA	NA	NA	NA	NA	NA	NA	NA	NA	NA	NA	NA	NA	NA	NA	NA	NA	NA
TBH_metabat_bin_19	TBH	1m_metabat_bin_71	0.008081362	Bacteria	Acidobacteriota	Acidobacteriae	Acidobacteriales	Acidobacteriaceae	NA	NA	23.37143747	0.007685915	38.79	10.34	880638	169	0	0	0	0	0	0	0	0	0	0	0	0	0	0	0	0	0	0	0	0	0	0	0	0	0	0	0	0	0	0	0	0	0
TBH_metabat_bin_18	TBH	5m_metabat_bin_15	0.003209914	Bacteria	Desulfobacterota	Desulfovibrionia	Desulfovibrionales	Desulfovibrionaceae	Desulfovibrio	NA	15.18790854	0.004994686	33.62	0	2083813	379	0	0	0	0	0	0	0	0	1	0	0	0	0	0	0	0	0	0	0	0	0	0	0	0	0	0	0	0	0	0	0	0	0
TBH_metabat_bin_17	TBH	TBE_metabat_bin_78	0.001551798	Bacteria	Proteobacteria	Alphaproteobacteria	Sphingomonadales	Sphingomonadaceae	Novosphingobium	NA	8.80019194	0.002894025	12.93	0	700380	180	0	0	0	0	0	0	0	0	0	0	2	4	4	3	3	1	1	0	5	1	2	0	2	2	0	0	0	1	5	1	0	2	0
TBH_metabat_bin_16	TBH	Ch4-A_metabat_bin_21	0.001338978	Unknown	NA	NA	NA	NA	NA	NA	14.53053071	0.004778501	4.17	0	449319	107	0	0	0	0	0	0	0	0	0	0	0	0	1	0	0	0	0	0	0	0	1	0	0	0	0	0	0	0	0	1	0	1	0
TBH_metabat_bin_15	TBH	D2m2019_metabat_bin_66	0.006760981	Unknown	NA	NA	NA	NA	NA	NA	21.71986309	0.00714278	0	0	246904	32	0	0	0	0	0	0	0	0	3	0	2	3	2	2	4	0	1	1	2	0	1	0	1	1	1	1	0	2	3	4	1	3	0
TBH_metabat_bin_14	TBH	2m_metabat_bin_2	0.001889801	Bacteria	Proteobacteria	Alphaproteobacteria	Rhizobiales	Xanthobacteraceae	NA	NA	8.718548885	0.002867176	38.79	0	3820623	950	3	0	3	0	0	0	0	0	0	0	0	0	0	0	0	0	0	0	0	0	0	0	0	0	0	0	0	0	0	0	0	0	0
TBH_metabat_bin_13	TBH	Ch4-A_metabat_bin_32	0.00458169	Bacteria	Myxococcota	Polyangia	Polyangiales	Polyangiaceae	NA	NA	15.94639905	0.005244122	79.09	2.63	6379883	618	18	8	0	10	0	0	0	0	0	0	0	0	0	0	0	0	0	0	0	0	1	0	0	0	0	0	0	0	0	0	0	1	0
TBH_metabat_bin_12	TBH	Ch12-A_metabat_bin_24	0.001763384	Bacteria	Verrucomicrobiota	Kiritimatiellae	NA	NA	NA	NA	13.59880636	0.004472094	40.52	1.72	1194611	263	0	0	0	0	0	0	0	0	0	0	0	0	0	0	2	0	0	0	1	0	0	0	0	0	0	0	0	0	1	1	0	2	0
TBH_metabat_bin_11	TBH	TroutBog_epilimnion_OSF_3300021126-bin_3	0.006559657	Bacteria	Proteobacteria	Gammaproteobacteria	Burkholderiales	Ferrovaceae	NA	NA	16.57924015	0.005452238	47.41	1.72	827417	106	2	0	2	0	0	0	0	0	0	0	1	1	2	1	0	1	1	1	0	0	0	0	0	0	0	0	0	0	0	0	0	0	0
TBH_metabat_bin_10	TBH	TBH_metabat_bin_10	0.005159337	Bacteria	Proteobacteria	Alphaproteobacteria	UBA1301	UBA1301	UBA6038	NA	17.86106451	0.005873778	89.47	1.74	2576946	207	0	0	0	0	0	207	0	0	0	1	2	1	5	2	3	3	1	1	9	0	3	0	0	0	0	0	0	0	8	8	0	7	0
TBH_metabat_bin_1	TBH	TBH_metabat_bin_1	0.001434915	Bacteria	Proteobacteria	Alphaproteobacteria	Acetobacterales	Acetobacteraceae	NA	NA	8.17899577	0.002689739	80.17	38.79	6398684	1492	4	0	4	0	0	1492	0	NA	NA	NA	NA	NA	NA	NA	NA	NA	NA	NA	NA	NA	NA	NA	NA	NA	NA	NA	NA	NA	NA	NA	NA	NA	NA
TBE_metabat_bin_99	TBE	TroutBog_epilimnion_OSF_3300021126-bin_3	0.046555925	Bacteria	Proteobacteria	Gammaproteobacteria	Burkholderiales	Ferrovaceae	NA	NA	235.9565484	0.052178587	81.39	4.58	1319198	128	3	1	1	0	1	0	0	0	0	0	1	1	2	1	0	1	1	1	0	0	0	0	0	0	0	0	0	0	0	0	0	0	0
TBE_metabat_bin_98	TBE	TBE_metabat_bin_98	0.003738977	Bacteria	Proteobacteria	Alphaproteobacteria	Rhodospirillales	Magnetospirillaceae	NA	NA	19.55000848	0.004323219	82.76	0	2562209	231	1	0	1	0	0	231	0	0	1	0	1	2	4	1	3	2	1	0	2	0	1	0	0	0	0	0	0	1	5	3	0	3	0
TBE_metabat_bin_97	TBE	1m_metabat_bin_3	0.000816414	Unknown	NA	NA	NA	NA	NA	NA	6.135559557	0.001356796	18.97	0	662819	180	0	0	0	0	0	0	0	0	1	0	1	0	0	1	0	0	0	0	0	0	0	0	0	0	0	0	0	0	0	0	0	0	0
TBE_metabat_bin_96	TBE	4m_metabat_bin_72	0.001480239	Bacteria	Verrucomicrobiota	Verrucomicrobiae	Opitutales	Opitutaceae	Palsa-1447	NA	9.915849426	0.002192755	83	9.87	2990241	366	4	4	0	0	0	0	0	0	0	0	0	0	0	1	0	0	0	0	0	0	0	0	0	0	0	0	0	0	0	0	0	0	0
TBE_metabat_bin_95	TBE	TBE_metabat_bin_95	0.004183621	Bacteria	Proteobacteria	Gammaproteobacteria	Steroidobacterales	Steroidobacteraceae	NA	NA	22.75731886	0.005032472	92.23	4.15	2696874	148	2	0	2	0	0	148	0	0	3	0	2	0	3	2	5	0	1	0	2	0	0	0	0	0	0	0	0	1	1	0	0	0	0
TBE_metabat_bin_94	TBE	1m_metabat_bin_102	0.002759769	Bacteria	Actinobacteriota	Acidimicrobiia	Acidimicrobiales	RAAP-2	RAAP-2	NA	17.98702226	0.003977586	88.89	2.42	1680375	104	0	0	0	0	0	0	0	0	0	0	0	0	0	0	0	0	0	0	0	0	0	0	0	0	0	0	0	0	0	0	0	0	0
TBE_metabat_bin_93	TBE	TBE_metabat_bin_93	0.002982792	Bacteria	Proteobacteria	Alphaproteobacteria	Azospirillales	Azospirillaceae	BOG-933	NA	16.02887016	0.003544567	96.89	2.62	4230241	209	2	0	1	0	1	209	0	0	0	0	3	6	8	3	6	1	0	0	3	0	2	0	0	0	0	0	0	4	0	0	1	7	0
TBE_metabat_bin_92	TBE	TBE_metabat_bin_92	0.000559432	Unknown	NA	NA	NA	NA	NA	NA	5.647765637	0.001248927	5.17	0	308196	92	1	0	1	0	0	92	0	NA	NA	NA	NA	NA	NA	NA	NA	NA	NA	NA	NA	NA	NA	NA	NA	NA	NA	NA	NA	NA	NA	NA	NA	NA	NA
TBE_metabat_bin_91	TBE	TBE_metabat_bin_76	0.004481535	Bacteria	Acidobacteriota	Acidobacteriae	Acidobacteriales	Acidobacteriaceae	Terracidiphilus	NA	13.03191436	0.002881831	82.21	65.52	6562138	861	10	9	1	0	0	0	0	0	2	0	0	2	5	2	3	0	1	1	5	0	1	0	0	0	0	0	0	2	10	2	2	8	2
TBE_metabat_bin_90	TBE	TBE_metabat_bin_90	0.004186956	Bacteria	Verrucomicrobiota	Verrucomicrobiae	Pedosphaerales	Pedosphaeraceae	UBA11358	NA	24.94639328	0.005516556	54.98	8.62	4724724	523	6	5	0	1	0	522	1	0	3	1	2	2	3	3	6	0	0	0	5	0	2	0	0	1	0	0	0	3	7	12	1	15	0
TBE_metabat_bin_9	TBE	TBE_metabat_bin_9	0.004012687	Bacteria	Verrucomicrobiota	Verrucomicrobiae	Opitutales	Opitutaceae	Palsa-1447	NA	27.59913707	0.006103174	95.12	1.37	3680840	52	6	4	1	1	0	52	0	0	2	1	2	1	4	4	4	0	0	0	6	0	1	0	0	0	0	0	0	1	10	3	0	3	6
TBE_metabat_bin_89	TBE	0m_metabat_bin_75	0.005852201	Bacteria	Proteobacteria	Gammaproteobacteria	Steroidobacterales	Steroidobacteraceae	NA	NA	31.79188652	0.007030344	75.62	2.57	1517184	89	1	0	1	0	0	0	0	0	0	0	0	0	0	0	0	0	0	0	0	0	0	0	0	0	0	0	0	0	0	0	0	0	0
TBE_metabat_bin_88	TBE	TBE_metabat_bin_88	0.001614374	Unknown	NA	NA	NA	NA	NA	NA	9.600870774	0.002123102	0	0	377298	71	0	0	0	0	0	71	0	NA	NA	NA	NA	NA	NA	NA	NA	NA	NA	NA	NA	NA	NA	NA	NA	NA	NA	NA	NA	NA	NA	NA	NA	NA	NA
TBE_metabat_bin_87	TBE	TBE_metabat_bin_87	0.012981094	Unknown	NA	NA	NA	NA	NA	NA	72.70401867	0.016077507	4.17	0	334205	40	0	0	0	0	0	40	0	NA	NA	NA	NA	NA	NA	NA	NA	NA	NA	NA	NA	NA	NA	NA	NA	NA	NA	NA	NA	NA	NA	NA	NA	NA	NA
TBE_metabat_bin_86	TBE	TBE_metabat_bin_86	0.002149799	Bacteria	Proteobacteria	Alphaproteobacteria	Rhizobiales	Beijerinckiaceae	Alsobacter	NA	11.52060601	0.002547626	85.19	1.57	1947722	243	0	0	0	0	0	242	1	0	0	0	2	1	1	0	1	1	0	0	4	0	0	0	0	0	0	0	0	1	1	2	0	1	0
TBE_metabat_bin_85	TBE	TBE_metabat_bin_85	0.00155357	Bacteria	Proteobacteria	Alphaproteobacteria	Rhodospirillales	Magnetospirillaceae	NA	NA	8.254003537	0.001825261	61.13	1.72	1537505	327	0	0	0	0	0	327	0	0	0	0	2	2	0	0	2	1	1	0	0	0	0	0	0	0	0	0	0	0	0	0	0	0	0
TBE_metabat_bin_84	TBE	TBE_metabat_bin_84	0.00197262	Bacteria	Proteobacteria	Alphaproteobacteria	Rhizobiales	Beijerinckiaceae	NA	NA	11.17175879	0.002470483	100	100.46	12490064	874	20	3	16	0	1	874	0	NA	NA	NA	NA	NA	NA	NA	NA	NA	NA	NA	NA	NA	NA	NA	NA	NA	NA	NA	NA	NA	NA	NA	NA	NA	NA
TBE_metabat_bin_83	TBE	4m_metabat_bin_91	0.002216414	Bacteria	Acidobacteriota	Holophagae	Holophagales	Holophagaceae	Holophaga	NA	6.713086142	0.001484508	21.93	0	1248719	337	1	1	0	0	0	0	0	0	0	0	0	1	1	0	0	0	0	0	1	0	1	0	0	0	0	0	0	0	0	0	0	0	0
TBE_metabat_bin_82	TBE	4m_metabat_bin_11	0.010676286	Bacteria	Acidobacteriota	Acidobacteriae	Acidobacteriales	Acidobacteriaceae	Terracidiphilus	NA	56.26953975	0.012443245	99.14	87.93	10086155	158	20	16	4	0	0	0	0	0	3	0	0	0	0	0	0	0	0	0	0	0	0	0	0	0	0	0	0	1	1	0	0	0	0
TBE_metabat_bin_81	TBE	TroutBog_epilimnion_OSF_3300020677-bin_2	0.001805342	Bacteria	Actinobacteriota	Acidimicrobiia	Acidimicrobiales	RAAP-2	RAAP-2	NA	13.5205423	0.002989884	36.21	1.72	360873	73	0	0	0	0	0	0	0	0	0	0	1	0	1	1	0	0	0	0	0	0	0	0	0	0	0	0	0	0	1	0	0	0	0
TBE_metabat_bin_80	TBE	TBH_metabat_bin_73	0.010878998	Bacteria	Proteobacteria	Gammaproteobacteria	Steroidobacterales	Steroidobacteraceae	NA	NA	62.25881282	0.013767691	91.84	1.02	3486369	282	6	3	2	0	1	0	0	0	3	0	3	2	12	7	3	4	2	1	7	0	1	0	0	0	0	0	0	0	6	3	0	5	0
TBE_metabat_bin_8	TBE	TBE_metabat_bin_8	0.001464661	Bacteria	Proteobacteria	Alphaproteobacteria	Caulobacterales	Caulobacteraceae	BOG-935	NA	8.517998651	0.00188364	51.9	8.97	4434768	932	4	0	4	0	0	932	0	0	0	0	1	4	6	0	4	3	0	0	5	0	3	0	0	0	0	0	0	1	3	1	0	2	0
TBE_metabat_bin_79	TBE	TBE_metabat_bin_79	0.003551647	Bacteria	Acidobacteriota	Acidobacteriae	Acidobacteriales	Acidobacteriaceae	Terracidiphilus	NA	14.66584306	0.003243152	8.62	0	269849	42	0	0	0	0	0	41	1	NA	NA	NA	NA	NA	NA	NA	NA	NA	NA	NA	NA	NA	NA	NA	NA	NA	NA	NA	NA	NA	NA	NA	NA	NA	NA
TBE_metabat_bin_78	TBE	TBE_metabat_bin_78	0.002781064	Bacteria	Proteobacteria	Alphaproteobacteria	Sphingomonadales	Sphingomonadaceae	Novosphingobium	NA	15.08390779	0.003335601	88.76	1.88	2737813	268	1	0	1	0	0	268	0	0	0	0	2	4	4	3	3	1	1	0	5	1	2	0	2	2	0	0	0	1	5	1	0	2	0
TBE_metabat_bin_77	TBE	D2m2019_metabat_bin_66	0.002772108	Bacteria	Proteobacteria	Alphaproteobacteria	Rhodospirillales	Magnetospirillaceae	NA	NA	11.61574275	0.002568664	69.85	7.76	4690839	641	4	1	2	1	0	0	0	0	3	0	2	3	2	2	4	0	1	1	2	0	1	0	1	1	1	1	0	2	3	4	1	3	0
TBE_metabat_bin_76	TBE	TBE_metabat_bin_76	0.004481535	Bacteria	Acidobacteriota	Acidobacteriae	Acidobacteriales	Acidobacteriaceae	Terracidiphilus	NA	23.84025198	0.005271948	97.58	3.45	4165149	147	5	3	2	0	0	147	0	0	2	0	0	2	5	2	3	0	1	1	5	0	1	0	0	0	0	0	0	2	10	2	2	8	2
TBE_metabat_bin_75	TBE	1m_metabat_bin_32	0.002999157	Bacteria	Eremiobacterota	Eremiobacteria	UBP12	UBA5184	Bog-1524	NA	17.09210689	0.003779687	63.89	0	1992370	15	0	0	0	0	0	0	0	0	0	1	0	0	0	0	1	0	0	0	1	0	0	0	0	0	0	0	0	0	0	0	0	0	0
TBE_metabat_bin_74	TBE	TBE_metabat_bin_74	0.003413747	Bacteria	Actinobacteriota	Acidimicrobiia	Acidimicrobiales	RAAP-2	RAAP-2	NA	18.208538	0.004026571	96.39	0.43	1597195	42	0	0	0	0	0	42	0	0	1	1	2	1	3	1	1	0	0	0	6	0	1	0	1	1	1	1	0	0	6	1	0	1	0
TBE_metabat_bin_73	TBE	TBE_metabat_bin_73	0.001910494	Bacteria	Proteobacteria	Alphaproteobacteria	Acetobacterales	Acetobacteraceae	BOG-908	NA	15.83869827	0.003502513	92.84	8.9	4317131	567	3	0	3	0	0	567	0	0	1	0	2	3	2	3	2	2	0	0	5	1	2	0	0	0	0	0	0	0	2	1	0	1	0
TBE_metabat_bin_72	TBE	TBE_metabat_bin_72	0.001540337	Bacteria	Actinobacteriota	Acidimicrobiia	Acidimicrobiales	RAAP-2	RAAP-2	NA	11.85996322	0.00262267	80.15	12.68	2414869	302	0	0	0	0	0	302	0	NA	NA	NA	NA	NA	NA	NA	NA	NA	NA	NA	NA	NA	NA	NA	NA	NA	NA	NA	NA	NA	NA	NA	NA	NA	NA
TBE_metabat_bin_71	TBE	TBE_metabat_bin_71	0.005324045	Bacteria	Proteobacteria	Alphaproteobacteria	Rhizobiales	Beijerinckiaceae	Alsobacter	NA	37.71686955	0.008340574	42.24	1.72	1377813	264	1	0	1	0	0	263	1	NA	NA	NA	NA	NA	NA	NA	NA	NA	NA	NA	NA	NA	NA	NA	NA	NA	NA	NA	NA	NA	NA	NA	NA	NA	NA
TBE_metabat_bin_70	TBE	1m_metabat_bin_95	0.001039695	Unknown	NA	NA	NA	NA	NA	NA	6.34649201	0.001403441	0	0	546554	150	0	0	0	0	0	0	0	0	1	0	0	0	0	0	0	0	0	0	0	0	0	0	0	0	0	0	0	0	0	0	0	0	0
TBE_metabat_bin_7	TBE	Ch4-A_metabat_bin_26	0.1202875	Bacteria	Acidobacteriota	Holophagae	Holophagales	Holophagaceae	Geothrix	NA	710.3838064	0.157091733	97.71	0.88	3121807	65	9	7	0	2	0	0	0	0	0	0	0	0	0	0	0	0	0	0	0	0	0	0	0	0	0	0	0	0	0	0	0	1	0
TBE_metabat_bin_69	TBE	1m_metabat_bin_63	0.004554336	Bacteria	Actinobacteriota	Acidimicrobiia	Acidimicrobiales	RAAP-2	NA	NA	23.98923501	0.005304894	80.12	1.71	1794704	219	0	0	0	0	0	0	0	0	0	0	0	0	0	0	0	0	0	0	0	0	0	0	0	0	0	0	0	0	0	0	0	0	0
TBE_metabat_bin_68	TBE	TBE_metabat_bin_68	0.007185765	Bacteria	Proteobacteria	Alphaproteobacteria	Rhodospirillales	Magnetospirillaceae	NA	NA	38.35228529	0.008481087	91.65	4.27	4656519	454	8	0	6	0	2	454	0	0	2	0	4	2	3	2	2	1	0	1	14	0	2	0	1	1	1	1	0	1	9	1	0	3	2
TBE_metabat_bin_67	TBE	TBE_metabat_bin_67	0.003332842	Bacteria	Actinobacteriota	Acidimicrobiia	Acidimicrobiales	RAAP-2	NA	NA	23.90265642	0.005285748	75.64	1.28	1743499	290	0	0	0	0	0	269	21	0	1	1	1	1	2	1	3	0	0	0	7	0	0	0	0	0	0	0	0	1	2	1	0	0	1
TBE_metabat_bin_66	TBE	3m_metabat_bin_57	0.003312295	Unknown	NA	NA	NA	NA	NA	NA	29.26067923	0.006470602	4.17	0	436026	12	0	0	0	0	0	0	0	0	0	1	0	0	0	0	0	0	0	0	0	0	0	0	0	0	0	0	0	0	0	0	0	0	0
TBE_metabat_bin_65	TBE	TBE_metabat_bin_65	0.001124762	Bacteria	Proteobacteria	Alphaproteobacteria	Rhodospirillales	Magnetospirillaceae	NA	NA	8.334538355	0.00184307	59.59	4.23	4613978	858	4	0	4	0	0	858	0	0	1	0	1	1	4	1	2	0	2	0	1	0	1	0	0	0	0	0	0	0	3	1	0	5	0
TBE_metabat_bin_64	TBE	TBE_metabat_bin_64	0.002227388	Bacteria	Verrucomicrobiota	Verrucomicrobiae	Pedosphaerales	Pedosphaeraceae	UBA11358	NA	13.52641361	0.002991183	76.27	14.36	2966235	533	3	3	0	0	0	532	1	NA	NA	NA	NA	NA	NA	NA	NA	NA	NA	NA	NA	NA	NA	NA	NA	NA	NA	NA	NA	NA	NA	NA	NA	NA	NA
TBE_metabat_bin_63	TBE	4m_metabat_bin_97	0.002276081	Bacteria	Proteobacteria	Alphaproteobacteria	Acetobacterales	Acetobacteraceae	70-18	NA	9.391408317	0.002076782	100	313.22	23640014	4011	21	0	15	0	6	0	0	0	2	0	0	1	0	3	0	0	0	0	2	0	0	0	0	0	0	0	0	0	0	0	0	0	0
TBE_metabat_bin_62	TBE	1m_metabat_bin_48	0.006532053	Bacteria	Acidobacteriota	Acidobacteriae	Acidobacteriales	Acidobacteriaceae	NA	NA	33.08612294	0.007316547	11.21	0	522672	16	0	0	0	0	0	0	0	0	0	0	0	0	0	0	0	0	0	0	0	0	1	0	0	0	0	0	0	1	0	1	0	0	0
TBE_metabat_bin_61	TBE	TBE_metabat_bin_61	0.003119976	Bacteria	Armatimonadota	Chthonomonadetes	Chthonomonadales	Chthonomonadaceae	NA	NA	16.33815301	0.003612961	52.93	0	4256218	481	1	0	0	1	0	476	5	0	1	1	1	0	0	3	2	1	2	0	4	0	1	0	0	0	0	0	0	0	0	6	0	11	1
TBE_metabat_bin_60	TBE	TBE_metabat_bin_60	0.002595053	Bacteria	Proteobacteria	Alphaproteobacteria	Caulobacterales	Caulobacteraceae	Palsa-881	NA	13.8663923	0.003066364	83.6	11.17	4397522	331	2	0	2	0	0	331	0	NA	NA	NA	NA	NA	NA	NA	NA	NA	NA	NA	NA	NA	NA	NA	NA	NA	NA	NA	NA	NA	NA	NA	NA	NA	NA
TBE_metabat_bin_6	TBE	3m_metabat_bin_57	0.003312295	Bacteria	Bacteroidota	Chlorobia	Chlorobiales	Chlorobiaceae	Chlorobium	NA	15.07426819	0.00333347	68.68	0	1866801	74	3	0	3	0	0	0	0	0	0	1	0	0	0	0	0	0	0	0	0	0	0	0	0	0	0	0	0	0	0	0	0	0	0
TBE_metabat_bin_59	TBE	TBE_metabat_bin_59	0.000778696	Unknown	NA	NA	NA	NA	NA	NA	5.681384186	0.001256361	0	0	440799	132	0	0	0	0	0	132	0	NA	NA	NA	NA	NA	NA	NA	NA	NA	NA	NA	NA	NA	NA	NA	NA	NA	NA	NA	NA	NA	NA	NA	NA	NA	NA
TBE_metabat_bin_58	TBE	Ch4-C_metabat_bin_68	0.002271308	Bacteria	Proteobacteria	Alphaproteobacteria	Acetobacterales	Acetobacteraceae	70-18	NA	12.1912137	0.002695921	56.72	5.17	3849722	530	2	0	2	0	0	0	0	0	0	1	0	0	0	2	3	0	1	1	2	0	0	0	0	0	0	0	0	2	0	1	0	1	0
TBE_metabat_bin_57	TBE	2m_metabat_bin_44	0.002926378	Bacteria	Acidobacteriota	Holophagae	Holophagales	Holophagaceae	Holophaga	NA	16.32190133	0.003609367	70.18	1.75	4459278	261	5	3	1	1	0	0	0	0	0	0	0	0	0	0	0	0	0	0	0	0	0	0	0	0	0	0	0	0	0	0	0	0	0
TBE_metabat_bin_56	TBE	TBE_metabat_bin_56	0.023514619	Bacteria	Proteobacteria	Alphaproteobacteria	Rhodospirillales	Magnetospirillaceae	NA	NA	120.7428401	0.02670064	99	0.12	3238071	56	4	0	3	0	1	56	0	0	2	0	1	3	5	1	3	1	1	2	7	0	3	0	0	0	0	0	0	4	4	0	0	2	0
TBE_metabat_bin_55	TBE	1m_metabat_bin_80	0.001516536	Bacteria	Proteobacteria	Alphaproteobacteria	Acetobacterales	Acetobacteraceae	NA	NA	9.584197556	0.002119415	57.86	0.5	3271326	275	0	0	0	0	0	0	0	0	0	0	0	0	0	0	0	0	0	0	0	0	0	0	0	0	0	0	0	1	0	0	0	0	0
TBE_metabat_bin_54	TBE	1m_metabat_bin_41	0.001219199	Unknown	NA	NA	NA	NA	NA	NA	10.67640462	0.002360942	12.07	0	359425	76	0	0	0	0	0	0	0	0	0	0	0	0	1	0	0	0	0	0	0	0	0	0	0	0	0	0	0	0	0	0	0	0	0
TBE_metabat_bin_53	TBE	TBE_metabat_bin_53	0.003607121	Bacteria	Actinobacteriota	Acidimicrobiia	Acidimicrobiales	RAAP-2	RAAP-2	NA	19.35139317	0.004279298	98.29	1.28	2231133	36	0	0	0	0	0	36	0	0	1	0	1	0	2	4	3	2	1	0	9	0	0	0	0	0	0	0	0	2	7	2	0	1	1
TBE_metabat_bin_52	TBE	TBE_metabat_bin_52	0.005362667	Bacteria	Actinobacteriota	Acidimicrobiia	Acidimicrobiales	RAAP-2	RAAP-2	NA	28.58060879	0.006320214	75.07	4.89	1017826	174	0	0	0	0	0	166	8	0	1	0	0	0	4	0	1	0	0	0	0	0	0	0	0	0	0	0	0	0	1	1	0	0	0
TBE_metabat_bin_51	TBE	1m_metabat_bin_86	0.002487106	Bacteria	Proteobacteria	Alphaproteobacteria	Rhizobiales	Beijerinckiaceae	NA	NA	16.05892091	0.003551212	91.85	2.14	5802947	225	4	0	3	0	1	0	0	0	0	0	0	0	0	1	0	0	0	0	2	0	0	0	0	0	0	0	0	0	0	0	0	0	0
TBE_metabat_bin_50	TBE	4m_metabat_bin_16	0.006973927	Bacteria	Proteobacteria	Gammaproteobacteria	Burkholderiales	SG8-41	PALSA-1004	NA	36.29744807	0.008026688	78.07	1.92	3844252	573	6	2	3	0	1	0	0	0	0	0	0	0	2	1	0	0	0	0	1	0	0	0	0	0	0	0	0	0	0	0	0	0	0
TBE_metabat_bin_5	TBE	TBE_metabat_bin_5	0.002159239	Bacteria	Acidobacteriota	Acidobacteriae	Acidobacteriales	Acidobacteriaceae	NA	NA	12.61975363	0.002790687	44.15	0	1991426	318	2	1	1	0	0	309	9	NA	NA	NA	NA	NA	NA	NA	NA	NA	NA	NA	NA	NA	NA	NA	NA	NA	NA	NA	NA	NA	NA	NA	NA	NA	NA
TBE_metabat_bin_49	TBE	1m_metabat_bin_71	0.001940631	Bacteria	Acidobacteriota	Acidobacteriae	Acidobacteriales	Acidobacteriaceae	NA	NA	10.56068731	0.002335353	60.66	3.02	1409136	239	5	4	1	0	0	0	0	0	0	0	0	0	0	0	0	0	0	0	0	0	0	0	0	0	0	0	0	0	0	0	0	0	0
TBE_metabat_bin_48	TBE	TBE_metabat_bin_48	0.001990118	Unknown	NA	NA	NA	NA	NA	NA	36.95243328	0.008171529	0	0	366117	5	0	0	0	0	0	5	0	NA	NA	NA	NA	NA	NA	NA	NA	NA	NA	NA	NA	NA	NA	NA	NA	NA	NA	NA	NA	NA	NA	NA	NA	NA	NA
TBE_metabat_bin_47	TBE	TBE_metabat_bin_47	0.003439803	Bacteria	Acidobacteriota	Acidobacteriae	Bryobacterales	Bryobacteraceae	BOG-234	NA	18.04484156	0.003990372	97.51	0.88	4729900	91	5	3	2	0	0	91	0	0	0	0	3	5	2	4	2	2	0	0	10	0	0	0	0	0	0	0	0	0	10	0	1	5	0
TBE_metabat_bin_46	TBE	5m_metabat_bin_98	0.020228051	Bacteria	Verrucomicrobiota	Verrucomicrobiae	Opitutales	Opitutaceae	Opitutus	NA	111.9902278	0.024765118	97.95	0.86	3172767	64	3	3	0	0	0	0	0	0	0	0	0	0	1	1	0	0	0	0	0	0	0	0	0	0	0	0	0	0	0	0	0	1	0
TBE_metabat_bin_45	TBE	1m_metabat_bin_32	0.002999157	Bacteria	Eremiobacterota	Eremiobacteria	UBP12	UBA5184	NA	NA	13.38905333	0.002960807	33.8	0.93	840445	31	1	0	1	0	0	0	0	0	0	1	0	0	0	0	1	0	0	0	1	0	0	0	0	0	0	0	0	0	0	0	0	0	0
TBE_metabat_bin_44	TBE	TBE_metabat_bin_44	0.003097279	Bacteria	Proteobacteria	Gammaproteobacteria	Burkholderiales	Burkholderiaceae	SCGC-AAA027-K21	NA	17.0448347	0.003769234	91.46	0.46	4740518	374	0	0	0	0	0	374	0	0	0	0	5	2	3	4	4	3	2	0	12	1	4	0	0	0	0	0	0	2	3	1	0	4	2
TBE_metabat_bin_43	TBE	TBE_metabat_bin_43	0.001455244	Bacteria	Proteobacteria	Gammaproteobacteria	Burkholderiales	Burkholderiaceae	Achromobacter	NA	7.707939676	0.001704506	41.54	0	1412309	243	0	0	0	0	0	243	0	NA	NA	NA	NA	NA	NA	NA	NA	NA	NA	NA	NA	NA	NA	NA	NA	NA	NA	NA	NA	NA	NA	NA	NA	NA	NA
TBE_metabat_bin_42	TBE	1m_metabat_bin_35	0.001534116	Bacteria	Proteobacteria	Alphaproteobacteria	Rhizobiales	Beijerinckiaceae	Alsobacter	NA	9.041503124	0.001999406	64.66	0	1694370	279	2	0	2	0	0	0	0	0	0	0	0	0	0	0	0	0	0	0	1	0	0	0	0	0	0	0	0	0	0	0	0	0	0
TBE_metabat_bin_41	TBE	TBE_metabat_bin_41	0.002372145	Bacteria	Proteobacteria	Alphaproteobacteria	Rhizobiales	Beijerinckiaceae	NA	NA	12.75473983	0.002820538	82.16	0.31	3824939	123	4	2	2	0	0	123	0	0	0	1	3	6	3	2	1	2	0	0	9	3	3	0	0	0	0	0	0	1	2	4	0	2	0
TBE_metabat_bin_40	TBE	TBE_metabat_bin_40	0.001769916	Bacteria	Proteobacteria	Alphaproteobacteria	Rhizobiales	Beijerinckiaceae	Bog-939	NA	11.77520597	0.002603927	93.97	101.56	9622838	1803	1	0	1	0	0	1803	0	NA	NA	NA	NA	NA	NA	NA	NA	NA	NA	NA	NA	NA	NA	NA	NA	NA	NA	NA	NA	NA	NA	NA	NA	NA	NA
TBE_metabat_bin_4	TBE	TBE_metabat_bin_4	0.002469613	Bacteria	Proteobacteria	Gammaproteobacteria	Burkholderiales	Burkholderiaceae	Curvibacter	NA	18.84403409	0.004167102	53.82	1.71	1161172	254	0	0	0	0	0	254	0	0	0	0	1	0	0	1	0	0	0	0	3	0	0	0	0	0	0	0	0	0	0	0	0	0	0
TBE_metabat_bin_39	TBE	TroutBog_epilimnion_OSF_3300021133-bin_8	0.003451997	Bacteria	Actinobacteriota	Acidimicrobiia	Acidimicrobiales	RAAP-2	NA	NA	18.55329153	0.004102808	88.41	9.4	2022033	254	0	0	0	0	0	0	0	0	1	0	0	1	1	0	1	0	0	0	2	0	0	0	0	0	0	0	0	0	2	0	0	0	0
TBE_metabat_bin_38	TBE	TBE_metabat_bin_38	0.001406179	Unknown	NA	NA	NA	NA	NA	NA	12.10200116	0.002676193	0	0	332633	62	0	0	0	0	0	62	0	NA	NA	NA	NA	NA	NA	NA	NA	NA	NA	NA	NA	NA	NA	NA	NA	NA	NA	NA	NA	NA	NA	NA	NA	NA	NA
TBE_metabat_bin_37	TBE	Ch4-A_metabat_bin_32	0.001509461	Bacteria	Myxococcota	Polyangia	Polyangiales	Polyangiaceae	NA	NA	7.964178406	0.00176117	58.05	1.61	4523985	920	15	8	0	7	0	0	0	0	0	0	0	0	0	0	0	0	0	0	0	0	1	0	0	0	0	0	0	0	0	0	0	1	0
TBE_metabat_bin_36	TBE	TBE_metabat_bin_36	0.002187963	Bacteria	Proteobacteria	Alphaproteobacteria	Acetobacterales	Acetobacteraceae	70-18	NA	10.85032763	0.002399403	87.37	20.96	4625495	711	3	0	2	0	1	711	0	NA	NA	NA	NA	NA	NA	NA	NA	NA	NA	NA	NA	NA	NA	NA	NA	NA	NA	NA	NA	NA	NA	NA	NA	NA	NA
TBE_metabat_bin_35	TBE	0m_metabat_bin_75	0.005852201	Bacteria	Proteobacteria	Gammaproteobacteria	Steroidobacterales	Steroidobacteraceae	NA	NA	18.48591464	0.004087909	15.52	0	534609	33	0	0	0	0	0	0	0	0	0	0	0	0	0	0	0	0	0	0	0	0	0	0	0	0	0	0	0	0	0	0	0	0	0
TBE_metabat_bin_34	TBE	0m_metabat_bin_51	0.00938882	Bacteria	Proteobacteria	Gammaproteobacteria	Steroidobacterales	Steroidobacteraceae	NA	NA	52.26721615	0.011558185	84.12	5.33	2414403	246	2	0	2	0	0	0	0	0	0	0	0	0	0	0	0	0	0	0	0	0	0	0	0	0	0	0	0	0	0	0	0	0	0
TBE_metabat_bin_33	TBE	TBE_metabat_bin_33	0.003182128	Bacteria	Acidobacteriota	Acidobacteriae	Acidobacteriales	Acidobacteriaceae	NA	NA	20.84545157	0.004609689	31.32	1.72	1333003	233	5	4	1	0	0	230	3	NA	NA	NA	NA	NA	NA	NA	NA	NA	NA	NA	NA	NA	NA	NA	NA	NA	NA	NA	NA	NA	NA	NA	NA	NA	NA
TBE_metabat_bin_32	TBE	TBE_metabat_bin_32	0.006939769	Unknown	NA	NA	NA	NA	NA	NA	139.1433638	0.030769666	0	0	362306	1	0	0	0	0	0	1	0	NA	NA	NA	NA	NA	NA	NA	NA	NA	NA	NA	NA	NA	NA	NA	NA	NA	NA	NA	NA	NA	NA	NA	NA	NA	NA
TBE_metabat_bin_31	TBE	5m_metabat_bin_83	0.000927324	Unknown	NA	NA	NA	NA	NA	NA	6.53819427	0.001445833	3.45	0	280706	73	0	0	0	0	0	0	0	0	0	0	0	0	0	0	0	0	0	0	0	0	0	0	0	0	0	0	0	0	0	0	0	1	0
TBE_metabat_bin_30	TBE	TBE_metabat_bin_30	0.001451763	Bacteria	Proteobacteria	Gammaproteobacteria	Burkholderiales	Burkholderiaceae	Limnohabitans	NA	9.424746786	0.002084155	10.34	0	612784	157	0	0	0	0	0	150	7	NA	NA	NA	NA	NA	NA	NA	NA	NA	NA	NA	NA	NA	NA	NA	NA	NA	NA	NA	NA	NA	NA	NA	NA	NA	NA
TBE_metabat_bin_3	TBE	1m_metabat_bin_98	0.000849526	Unknown	NA	NA	NA	NA	NA	NA	5.555080668	0.001228431	11.99	0	286525	86	0	0	0	0	0	0	0	0	0	1	1	0	0	0	1	0	0	0	0	0	1	0	0	0	0	0	0	0	0	0	0	0	0
TBE_metabat_bin_29	TBE	4m_metabat_bin_94	0.00155209	Bacteria	Proteobacteria	Alphaproteobacteria	Acetobacterales	Acetobacteraceae	70-18	NA	7.754250163	0.001714747	15.52	0	2216394	390	1	0	1	0	0	0	0	0	0	0	0	0	0	0	0	1	0	0	3	0	0	0	0	0	0	0	0	0	0	0	1	0	0
TBE_metabat_bin_28	TBE	Ch4-A_metabat_bin_47	0.001108376	Bacteria	Verrucomicrobiota	Verrucomicrobiae	Palsa-1439	Palsa-1439	NA	NA	7.797130579	0.00172423	46.55	3.45	1542507	327	1	1	0	0	0	0	0	0	0	0	0	0	1	0	3	0	0	0	1	0	0	0	0	0	0	0	0	0	0	0	0	1	0
TBE_metabat_bin_27	TBE	TBH_metabat_bin_63	0.000960263	Bacteria	Proteobacteria	Alphaproteobacteria	UBA1301	UBA1301	UBA6038	NA	7.237824498	0.001600547	44.48	0	1178654	277	0	0	0	0	0	0	0	0	0	0	2	3	5	4	5	2	2	2	16	0	2	0	0	0	0	0	0	0	4	0	1	5	0
TBE_metabat_bin_26	TBE	4m_metabat_bin_62	0.002085681	Bacteria	Proteobacteria	Alphaproteobacteria	Acetobacterales	Acetobacteraceae	70-18	NA	11.26748982	0.002491652	58.97	3.45	3295078	204	1	0	1	0	0	0	0	0	0	0	0	0	0	2	1	0	0	0	1	0	0	0	0	0	0	0	0	1	0	0	0	0	0
TBE_metabat_bin_25	TBE	TBE_metabat_bin_25	0.00355552	Bacteria	Verrucomicrobiota	Verrucomicrobiae	Pedosphaerales	Pedosphaeraceae	UBA11358	NA	29.61349066	0.006548621	100	9.25	8079524	398	9	8	0	1	0	398	0	0	0	0	2	4	6	7	8	2	1	1	14	0	5	0	0	0	0	0	0	6	13	9	1	16	2
TBE_metabat_bin_24	TBE	TBE_metabat_bin_24	0.001567525	Bacteria	Verrucomicrobiota	Verrucomicrobiae	Pedosphaerales	Pedosphaeraceae	UBA11358	NA	8.358672099	0.001848407	12.5	0	1590046	376	2	2	0	0	0	376	0	NA	NA	NA	NA	NA	NA	NA	NA	NA	NA	NA	NA	NA	NA	NA	NA	NA	NA	NA	NA	NA	NA	NA	NA	NA	NA
TBE_metabat_bin_23	TBE	TBE_metabat_bin_53	0.003607121	Bacteria	Actinobacteriota	Acidimicrobiia	Acidimicrobiales	RAAP-2	RAAP-2	NA	63.69675614	0.014085673	95.44	1.28	2024028	110	0	0	0	0	0	0	0	0	1	0	1	0	2	4	3	2	1	0	9	0	0	0	0	0	0	0	0	2	7	2	0	1	1
TBE_metabat_bin_22	TBE	TBE_metabat_bin_22	0.001056995	Unknown	NA	NA	NA	NA	NA	NA	5.619775014	0.001242737	0	0	562669	175	0	0	0	0	0	175	0	NA	NA	NA	NA	NA	NA	NA	NA	NA	NA	NA	NA	NA	NA	NA	NA	NA	NA	NA	NA	NA	NA	NA	NA	NA	NA
TBE_metabat_bin_21	TBE	TBE_metabat_bin_21	0.00154315	Bacteria	Verrucomicrobiota	Verrucomicrobiae	Pedosphaerales	Pedosphaeraceae	UBA11358	NA	10.68857307	0.002363633	79.69	3.72	2309707	357	4	3	0	1	0	356	1	0	0	0	0	0	3	2	2	0	1	0	2	0	1	0	0	0	0	0	0	0	2	8	0	3	0
TBE_metabat_bin_20	TBE	TBE_metabat_bin_20	0.001538173	Bacteria	Proteobacteria	Alphaproteobacteria	Caulobacterales	Caulobacteraceae	Palsa-881	NA	11.72225654	0.002592218	65.67	27.74	3884157	714	0	0	0	0	0	714	0	NA	NA	NA	NA	NA	NA	NA	NA	NA	NA	NA	NA	NA	NA	NA	NA	NA	NA	NA	NA	NA	NA	NA	NA	NA	NA
TBE_metabat_bin_2	TBE	1m_metabat_bin_78	0.000959239	Bacteria	Acidobacteriota	Acidobacteriae	Acidobacteriales	Acidobacteriaceae	NA	NA	6.610658716	0.001461857	13.79	0	393145	90	0	0	0	0	0	0	0	0	0	0	0	0	0	0	1	0	0	0	0	0	0	0	0	0	0	0	0	0	0	0	0	0	0
TBE_metabat_bin_19	TBE	1m_metabat_bin_79	0.002395287	Bacteria	Armatimonadota	Fimbriimonadia	Fimbriimonadales	Fimbriimonadaceae	Fimbriimonas	NA	15.06049718	0.003330424	28.68	0	1934581	306	0	0	0	0	0	0	0	NA	NA	NA	NA	NA	NA	NA	NA	NA	NA	NA	NA	NA	NA	NA	NA	NA	NA	NA	NA	NA	NA	NA	NA	NA	NA
TBE_metabat_bin_18	TBE	TBE_metabat_bin_18	0.004014586	Unknown	NA	NA	NA	NA	NA	NA	25.25084933	0.005583882	1.72	0	221414	22	0	0	0	0	0	22	0	NA	NA	NA	NA	NA	NA	NA	NA	NA	NA	NA	NA	NA	NA	NA	NA	NA	NA	NA	NA	NA	NA	NA	NA	NA	NA
TBE_metabat_bin_17	TBE	TBE_metabat_bin_17	0.001150438	Unknown	NA	NA	NA	NA	NA	NA	6.13915184	0.00135759	4.17	0	404947	115	0	0	0	0	0	103	12	NA	NA	NA	NA	NA	NA	NA	NA	NA	NA	NA	NA	NA	NA	NA	NA	NA	NA	NA	NA	NA	NA	NA	NA	NA	NA
TBE_metabat_bin_16	TBE	2m_metabat_bin_2	0.001329814	Bacteria	Proteobacteria	Alphaproteobacteria	Rhizobiales	Xanthobacteraceae	NA	NA	9.006782919	0.001991728	68.01	6.05	5041335	828	5	0	4	0	1	0	0	0	0	0	0	0	0	0	0	0	0	0	0	0	0	0	0	0	0	0	0	0	0	0	0	0	0
TBE_metabat_bin_15	TBE	TBE_metabat_bin_15	0.001433127	Bacteria	Proteobacteria	Alphaproteobacteria	Rhizobiales	Beijerinckiaceae	NA	NA	7.781184277	0.001720703	68.36	2.71	4697953	834	1	0	1	0	0	833	1	0	1	0	2	2	2	1	5	1	0	0	13	0	2	0	1	1	1	1	0	4	4	1	0	1	1
TBE_metabat_bin_14	TBE	2m_metabat_bin_32	0.001144404	Bacteria	Verrucomicrobiota	Verrucomicrobiae	Opitutales	Opitutaceae	NA	NA	6.672492947	0.001475531	28.07	0	1817213	436	3	3	0	0	0	0	0	0	0	0	0	0	0	0	0	0	1	0	0	0	0	0	0	0	0	0	0	0	0	1	0	0	0
TBE_metabat_bin_132	TBE	TBE_metabat_bin_132	0.002890696	Bacteria	Proteobacteria	Alphaproteobacteria	Rhizobiales	Beijerinckiaceae	28-YEA-48	NA	15.31958949	0.003387719	65.87	0.19	1376001	199	0	0	0	0	0	198	1	0	0	0	1	2	1	1	0	0	1	0	1	0	1	0	0	0	0	0	0	1	0	0	0	1	0
TBE_metabat_bin_131	TBE	TBE_metabat_bin_131	0.001085248	Bacteria	Proteobacteria	Gammaproteobacteria	Burkholderiales	Burkholderiaceae	Rhodoferax	NA	12.88297008	0.002848894	46	0	2672077	508	5	1	3	0	1	508	0	NA	NA	NA	NA	NA	NA	NA	NA	NA	NA	NA	NA	NA	NA	NA	NA	NA	NA	NA	NA	NA	NA	NA	NA	NA	NA
TBE_metabat_bin_130	TBE	TBE_metabat_bin_130	0.001787854	Bacteria	Verrucomicrobiota	Verrucomicrobiae	Pedosphaerales	Pedosphaeraceae	PSRM01	NA	9.597239951	0.002122299	71.77	10.38	5163434	1010	7	5	0	2	0	1007	3	NA	NA	NA	NA	NA	NA	NA	NA	NA	NA	NA	NA	NA	NA	NA	NA	NA	NA	NA	NA	NA	NA	NA	NA	NA	NA
TBE_metabat_bin_13	TBE	TBE_metabat_bin_13	0.001098877	Bacteria	Proteobacteria	Alphaproteobacteria	Elsterales	URHD0088	NA	NA	7.078129203	0.001565232	31.93	0.88	2018567	454	0	0	0	0	0	454	0	NA	NA	NA	NA	NA	NA	NA	NA	NA	NA	NA	NA	NA	NA	NA	NA	NA	NA	NA	NA	NA	NA	NA	NA	NA	NA
TBE_metabat_bin_129	TBE	TroutBog_epilimnion_OSF_3300021128-bin_9	0.002240717	Bacteria	Proteobacteria	Gammaproteobacteria	Burkholderiales	Burkholderiaceae	Polynucleobacter	NA	16.28112933	0.003600351	67.24	0	1607436	210	2	0	1	0	1	0	0	0	0	0	2	1	2	1	2	1	0	0	2	0	0	0	0	0	0	0	0	0	0	0	0	0	0
TBE_metabat_bin_128	TBE	TroutBog_epilimnion_OSF_3300021142-bin_34	0.007730424	Bacteria	Proteobacteria	Gammaproteobacteria	Steroidobacterales	Steroidobacteraceae	NA	NA	42.09009817	0.009307654	79.35	5.21	2926971	374	4	2	2	0	0	0	0	0	2	0	1	0	2	1	1	0	0	0	3	0	0	0	0	0	0	0	0	1	3	0	0	0	0
TBE_metabat_bin_127	TBE	Ch12-A_metabat_bin_16	0.010567207	Bacteria	Verrucomicrobiota	Verrucomicrobiae	Pedosphaerales	Pedosphaeraceae	UBA11358	NA	62.29722778	0.013776186	100	170.8	7763142	644	16	14	0	2	0	0	0	0	0	0	0	0	0	0	2	0	0	0	1	0	0	0	0	0	0	0	0	0	0	1	0	3	0
TBE_metabat_bin_126	TBE	TBE_metabat_bin_126	0.00438893	Bacteria	Proteobacteria	Alphaproteobacteria	Acetobacterales	Acetobacteraceae	70-18	NA	22.52178961	0.004980388	93.69	1.12	4088193	300	0	0	0	0	0	300	0	0	2	1	2	2	3	3	3	1	0	2	10	0	0	0	0	0	0	0	0	4	3	0	2	6	0
TBE_metabat_bin_125	TBE	TBE_metabat_bin_125	0.139200284	Bacteria	Actinobacteriota	Acidimicrobiia	Acidimicrobiales	RAAP-2	RAAP-2	NA	744.087544	0.164544857	98.29	1.38	1345890	22	0	0	0	0	0	22	0	0	1	1	2	1	2	3	1	0	1	0	3	0	0	0	0	0	0	0	0	0	2	0	0	1	0
TBE_metabat_bin_124	TBE	TBE_metabat_bin_124	0.018570269	Bacteria	Proteobacteria	Alphaproteobacteria	Rhodospirillales	Magnetospirillaceae	NA	NA	104.6198472	0.023135259	98.51	2.61	4204057	153	4	1	2	0	1	153	0	0	0	1	2	4	6	2	5	1	3	3	7	0	2	0	0	0	0	0	0	2	4	1	0	4	0
TBE_metabat_bin_123	TBE	1m_metabat_bin_48	0.006532053	Bacteria	Acidobacteriota	Acidobacteriae	Acidobacteriales	Acidobacteriaceae	NA	NA	35.81352585	0.007919675	85.99	0.86	3852660	105	10	8	1	1	0	0	0	0	0	0	0	0	0	0	0	0	0	0	0	0	1	0	0	0	0	0	0	1	0	1	0	0	0
TBE_metabat_bin_122	TBE	3m_metabat_bin_57	0.003312295	Bacteria	Bacteroidota	Chlorobia	Chlorobiales	Chlorobiaceae	Chlorobium	NA	18.77628865	0.004152121	19.23	0	368376	6	0	0	0	0	0	0	0	0	0	1	0	0	0	0	0	0	0	0	0	0	0	0	0	0	0	0	0	0	0	0	0	0	0
TBE_metabat_bin_121	TBE	TBE_metabat_bin_121	0.00440266	Bacteria	Verrucomicrobiota	Verrucomicrobiae	Pedosphaerales	Pedosphaeraceae	UBA11358	NA	24.53988451	0.005426662	49.94	7.76	1347024	293	2	2	0	0	0	292	1	NA	NA	NA	NA	NA	NA	NA	NA	NA	NA	NA	NA	NA	NA	NA	NA	NA	NA	NA	NA	NA	NA	NA	NA	NA	NA
TBE_metabat_bin_120	TBE	TBE_metabat_bin_120	0.001901951	Bacteria	Proteobacteria	Gammaproteobacteria	Burkholderiales	Burkholderiaceae	SCGC-AAA027-K21	NA	10.101965	0.002233912	4.17	0	439448	93	0	0	0	0	0	92	1	NA	NA	NA	NA	NA	NA	NA	NA	NA	NA	NA	NA	NA	NA	NA	NA	NA	NA	NA	NA	NA	NA	NA	NA	NA	NA
TBE_metabat_bin_12	TBE	1m_metabat_bin_31	0.001515334	Bacteria	Proteobacteria	Alphaproteobacteria	Sphingomonadales	Sphingomonadaceae	Novosphingobium	NA	9.379275952	0.0020741	75.92	5.34	4042724	625	1	0	1	0	0	0	0	0	0	0	0	0	0	0	0	0	0	0	0	0	0	0	0	0	0	0	0	0	1	0	0	0	0
TBE_metabat_bin_119	TBE	4m_metabat_bin_17	0.001530182	Bacteria	Proteobacteria	Alphaproteobacteria	Acetobacterales	Acetobacteraceae	Rhodopila	NA	8.67608104	0.001918598	80.19	2.28	5950377	860	6	1	4	1	0	0	0	0	0	0	0	0	3	0	0	1	1	0	1	0	0	0	0	0	0	0	0	0	0	1	1	1	0
TBE_metabat_bin_118	TBE	TBE_metabat_bin_118	0.001299876	Unknown	NA	NA	NA	NA	NA	NA	6.806272381	0.001505115	4.17	0	879807	220	0	0	0	0	0	220	0	NA	NA	NA	NA	NA	NA	NA	NA	NA	NA	NA	NA	NA	NA	NA	NA	NA	NA	NA	NA	NA	NA	NA	NA	NA	NA
TBE_metabat_bin_117	TBE	TBE_metabat_bin_117	0.001399974	Bacteria	Proteobacteria	Alphaproteobacteria	Micavibrionales	NA	NA	NA	7.403216872	0.001637121	45.17	0	618476	141	1	0	1	0	0	140	1	NA	NA	NA	NA	NA	NA	NA	NA	NA	NA	NA	NA	NA	NA	NA	NA	NA	NA	NA	NA	NA	NA	NA	NA	NA	NA
TBE_metabat_bin_116	TBE	0m_metabat_bin_52	0.001736038	Bacteria	Proteobacteria	Alphaproteobacteria	Caulobacterales	Caulobacteraceae	NA	NA	9.927767586	0.002195391	76.24	2.7	2671008	524	1	0	1	0	0	0	0	0	0	0	0	0	0	0	0	0	0	0	0	0	0	0	0	0	0	0	0	0	0	0	0	0	0
TBE_metabat_bin_115	TBE	TBE_metabat_bin_115	0.002359255	Bacteria	Acidobacteriota	Acidobacteriae	Acidobacteriales	Acidobacteriaceae	Palsa-288	NA	12.74544321	0.002818482	70.17	0	2393995	233	2	1	1	0	0	225	8	0	0	0	1	2	1	2	1	0	0	0	3	0	1	0	0	0	0	0	0	2	6	3	1	3	0
TBE_metabat_bin_114	TBE	4m_metabat_bin_91	0.002216414	Bacteria	Acidobacteriota	Holophagae	Holophagales	Holophagaceae	Holophaga	NA	13.46481442	0.002977561	84.21	13.4	4372371	355	12	8	0	4	0	0	0	0	0	0	0	1	1	0	0	0	0	0	1	0	1	0	0	0	0	0	0	0	0	0	0	0	0
TBE_metabat_bin_113	TBE	TBE_metabat_bin_113	0.001245586	Bacteria	Myxococcota	Polyangia	Polyangiales	Polyangiaceae	NA	NA	6.973144564	0.001542016	53.83	2.63	4855315	1065	9	2	2	5	0	854	211	0	0	3	2	0	3	3	2	1	0	0	5	0	0	0	0	0	0	0	0	0	1	0	0	2	1
TBE_metabat_bin_112	TBE	TBE_metabat_bin_112	0.002330856	Bacteria	Verrucomicrobiota	Verrucomicrobiae	Opitutales	Opitutaceae	Palsa-1447	NA	15.73600583	0.003479804	83.26	4.11	3060829	248	1	1	0	0	0	248	0	0	2	0	1	2	4	1	6	0	0	2	1	0	0	0	0	0	0	0	0	3	9	2	1	4	4
TBE_metabat_bin_111	TBE	TBE_metabat_bin_111	0.003350166	Bacteria	Patescibacteria	Paceibacteria	UBA6257	2-01-FULL-56-20	NA	NA	18.46270564	0.004082777	60.2	0	753661	31	0	0	0	0	0	31	0	0	0	0	0	1	1	1	1	1	1	0	0	0	0	0	0	0	0	0	0	0	0	1	0	1	0
TBE_metabat_bin_110	TBE	1m_metabat_bin_5	0.003330076	Bacteria	Actinobacteriota	Actinobacteria	Nanopelagicales	Nanopelagicaceae	AAA044-D11	NA	19.19785101	0.004245344	53.19	0	643311	98	0	0	0	0	0	0	0	0	0	0	0	0	0	0	0	0	0	0	0	0	0	0	0	0	0	0	0	0	0	0	0	0	0
TBE_metabat_bin_11	TBE	1m_metabat_bin_71	0.001940631	Unknown	NA	NA	NA	NA	NA	NA	9.665831056	0.002137467	0	0	236891	31	0	0	0	0	0	0	0	0	0	0	0	0	0	0	0	0	0	0	0	0	0	0	0	0	0	0	0	0	0	0	0	0	0
TBE_metabat_bin_109	TBE	TBE_metabat_bin_109	0.002994241	Bacteria	Proteobacteria	Alphaproteobacteria	Rhodospirillales	Magnetospirillaceae	Magnetospirillum	NA	16.93774628	0.003745553	100	11.91	6174268	393	4	0	3	0	1	392	1	NA	NA	NA	NA	NA	NA	NA	NA	NA	NA	NA	NA	NA	NA	NA	NA	NA	NA	NA	NA	NA	NA	NA	NA	NA	NA
TBE_metabat_bin_108	TBE	D2m2019_metabat_bin_7	0.003943986	Bacteria	Proteobacteria	Gammaproteobacteria	Methylococcales	Methylomonadaceae	WM-3-3	NA	20.74785715	0.004588107	10.53	0	732202	151	0	0	0	0	0	151	0	0	0	0	2	2	1	1	3	0	0	0	0	0	0	0	0	0	0	0	0	1	1	0	0	2	0
TBE_metabat_bin_107	TBE	4m_metabat_bin_22	0.002373621	Bacteria	Proteobacteria	Alphaproteobacteria	Acetobacterales	Acetobacteraceae	69-11	NA	13.54029231	0.002994252	94.83	3.61	5716778	322	3	2	1	0	0	0	0	0	0	0	0	0	0	1	0	0	0	0	1	0	0	0	0	0	0	0	0	0	1	0	0	0	0
TBE_metabat_bin_106	TBE	TBE_metabat_bin_106	0.001581765	Bacteria	Actinobacteriota	Acidimicrobiia	Acidimicrobiales	RAAP-2	RAAP-2	NA	8.546944538	0.001890041	30.17	0	699542	140	0	0	0	0	0	111	29	NA	NA	NA	NA	NA	NA	NA	NA	NA	NA	NA	NA	NA	NA	NA	NA	NA	NA	NA	NA	NA	NA	NA	NA	NA	NA
TBE_metabat_bin_105	TBE	TBE_metabat_bin_105	0.002628154	Bacteria	Proteobacteria	Alphaproteobacteria	Rhodospirillales	Magnetospirillaceae	Telmatospirillum	NA	13.94388527	0.003083501	71.75	1.24	2045673	347	1	0	1	0	0	347	0	0	2	0	0	1	2	2	3	0	0	0	1	0	2	0	0	0	0	0	0	0	0	0	0	1	0
TBE_metabat_bin_104	TBE	Ch6-C_metabat_bin_24	0.001785518	Bacteria	Proteobacteria	Alphaproteobacteria	Rhizobiales	Xanthobacteraceae	Bradyrhizobium	NA	10.09381387	0.00223211	97.41	125.36	13844362	1581	18	5	10	1	2	0	0	0	3	0	3	1	3	1	1	3	1	0	5	0	2	0	0	0	0	0	0	0	2	2	0	2	1
TBE_metabat_bin_103	TBE	4m_metabat_bin_74	0.00269707	Bacteria	Proteobacteria	Alphaproteobacteria	UBA1301	UBA1301	UBA6038	NA	14.95043896	0.003306087	96.55	2.74	2955223	100	1	0	1	0	0	0	0	0	0	0	0	0	0	0	0	1	0	0	0	0	0	0	0	0	0	0	0	0	1	0	0	0	0
TBE_metabat_bin_102	TBE	Ch12-A_metabat_bin_32	0.001039138	Bacteria	Verrucomicrobiota	Verrucomicrobiae	Pedosphaerales	Pedosphaeraceae	UBA11358	NA	16.56607361	0.003663362	82.88	24.1	7267055	1158	9	7	0	2	0	0	0	0	0	0	0	0	0	0	1	0	0	0	0	0	1	0	0	0	0	0	0	1	2	3	1	10	1
TBE_metabat_bin_101	TBE	D2m2019_metabat_bin_60	0.001119593	Bacteria	Proteobacteria	Gammaproteobacteria	Burkholderiales	Burkholderiaceae	SCGC-AAA027-K21	NA	8.265705253	0.001827848	36.21	0	1028492	181	0	0	0	0	0	0	0	0	0	1	1	2	3	3	2	1	0	0	5	1	1	0	0	0	0	0	0	1	2	0	0	1	1
TBE_metabat_bin_100	TBE	TBE_metabat_bin_100	0.04246983	Bacteria	Actinobacteriota	Acidimicrobiia	Acidimicrobiales	RAAP-2	RAAP-2	NA	220.6907101	0.048802754	97.44	1.28	2162264	49	0	0	0	0	0	40	9	0	0	2	1	0	3	0	0	1	0	0	5	0	0	0	0	0	0	0	0	0	1	1	0	2	0
TBE_metabat_bin_10	TBE	TBE_metabat_bin_10	0.00054446	Unknown	NA	NA	NA	NA	NA	NA	5.783357518	0.001278911	0	0	430136	126	0	0	0	0	0	126	0	NA	NA	NA	NA	NA	NA	NA	NA	NA	NA	NA	NA	NA	NA	NA	NA	NA	NA	NA	NA	NA	NA	NA	NA	NA	NA
TBE_metabat_bin_1	TBE	TBE_metabat_bin_1	0.001330731	Bacteria	Proteobacteria	Alphaproteobacteria	Sphingomonadales	Sphingomonadaceae	Novosphingobium	NA	9.709905581	0.002147214	72.29	5.82	2709789	508	1	0	1	0	0	508	0	0	1	0	1	2	1	1	3	0	1	0	4	0	0	0	0	0	0	0	0	0	6	3	0	1	1
D2m2019_metabat_bin_9	D2m2019	TBE_metabat_bin_53	NA	Bacteria	Actinobacteriota	Acidimicrobiia	Acidimicrobiales	RAAP-2	RAAP-2	NA	18.42775321	0.007462309	99.15	2.14	2063817	53	0	0	0	0	0	0	0	0	1	0	1	0	2	4	3	2	1	0	9	0	0	0	0	0	0	0	0	2	7	2	0	1	1
D2m2019_metabat_bin_75	D2m2019	D2m2019_metabat_bin_75	NA	Bacteria	Verrucomicrobiota	Verrucomicrobiae	Pedosphaerales	Pedosphaeraceae	UBA11358	NA	9.658099705	0.003911043	67.95	34.87	4348124	1009	9	7	0	2	0	0	0	NA	NA	NA	NA	NA	NA	NA	NA	NA	NA	NA	NA	NA	NA	NA	NA	NA	NA	NA	NA	NA	NA	NA	NA	NA	NA
D2m2019_metabat_bin_74	D2m2019	TBE_metabat_bin_109	NA	Bacteria	Proteobacteria	Alphaproteobacteria	Rhodospirillales	Magnetospirillaceae	NA	NA	7.440892975	0.003013186	25.33	0	2554649	616	3	0	2	0	1	0	0	NA	NA	NA	NA	NA	NA	NA	NA	NA	NA	NA	NA	NA	NA	NA	NA	NA	NA	NA	NA	NA	NA	NA	NA	NA	NA
D2m2019_metabat_bin_73	D2m2019	TroutBog_epilimnion_OSF_3300021124-bin_8	NA	Bacteria	Proteobacteria	Alphaproteobacteria	Rickettsiales	Rickettsiaceae	NA	NA	6.339560239	0.002567202	44.88	0.73	575978	137	0	0	0	0	0	0	0	0	0	0	0	0	0	1	0	0	0	0	0	0	1	0	0	0	0	0	0	0	0	0	0	0	0
D2m2019_metabat_bin_72	D2m2019	D2m2019_metabat_bin_72	NA	Bacteria	Patescibacteria	Paceibacteria	UBA9983_A	UBA9973	UBA9973	NA	6.572193077	0.002661406	27.98	0.71	352280	86	0	0	0	0	0	0	0	NA	NA	NA	NA	NA	NA	NA	NA	NA	NA	NA	NA	NA	NA	NA	NA	NA	NA	NA	NA	NA	NA	NA	NA	NA	NA
D2m2019_metabat_bin_71	D2m2019	TBE_metabat_bin_9	NA	Bacteria	Verrucomicrobiota	Verrucomicrobiae	Opitutales	Opitutaceae	Palsa-1447	NA	7.895803557	0.003197402	55.27	3.2	2514337	546	6	5	1	0	0	0	0	0	2	1	2	1	4	4	4	0	0	0	6	0	1	0	0	0	0	0	0	1	10	3	0	3	6
D2m2019_metabat_bin_70	D2m2019	D2m2019_metabat_bin_70	NA	Bacteria	Verrucomicrobiota	Verrucomicrobiae	Pedosphaerales	Pedosphaeraceae	UBA11358	NA	25.65719677	0.010389869	64.71	8.07	1850234	328	3	3	0	0	0	0	0	0	0	0	0	2	0	1	1	0	0	0	3	0	1	0	0	0	0	0	0	2	1	0	0	6	0
D2m2019_metabat_bin_7	D2m2019	D2m2019_metabat_bin_7	NA	Bacteria	Proteobacteria	Gammaproteobacteria	Methylococcales	Methylomonadaceae	Methylovulum	NA	60.03642115	0.024311719	96.84	0.87	2878473	123	15	9	5	0	1	0	0	0	0	0	2	2	1	1	3	0	0	0	0	0	0	0	0	0	0	0	0	1	1	0	0	2	0
D2m2019_metabat_bin_66	D2m2019	D2m2019_metabat_bin_66	NA	Bacteria	Proteobacteria	Alphaproteobacteria	Rhodospirillales	Magnetospirillaceae	NA	NA	26.39001985	0.010686625	98.51	3.11	5026539	123	5	1	3	0	1	0	0	0	3	0	2	3	2	2	4	0	1	1	2	0	1	0	1	1	1	1	0	2	3	4	1	3	0
D2m2019_metabat_bin_64	D2m2019	TroutBog_epilimnion_OSF_3300021126-bin_17	NA	Bacteria	Proteobacteria	Gammaproteobacteria	Methylococcales	Methylomonadaceae	KS41	NA	32.97954589	0.013355051	89.71	0.35	3092686	150	2	0	2	0	0	0	0	0	0	0	1	1	2	1	2	0	0	0	0	0	1	0	0	0	0	0	0	0	1	0	0	0	0
D2m2019_metabat_bin_63	D2m2019	D2m2019_metabat_bin_63	NA	Bacteria	Bacteroidota	Bacteroidia	Chitinophagales	Chitinophagaceae	Taibaiella	NA	10.03738851	0.004064635	90.79	2.63	3663967	350	3	3	0	0	0	0	0	0	0	0	2	1	1	1	2	0	0	0	4	0	0	0	0	0	0	0	0	0	0	1	0	2	0
D2m2019_metabat_bin_60	D2m2019	D2m2019_metabat_bin_60	NA	Bacteria	Proteobacteria	Gammaproteobacteria	Burkholderiales	Burkholderiaceae	SCGC-AAA027-K21	NA	12.00737285	0.00486238	96.87	1.96	3450466	183	0	0	0	0	0	0	0	0	0	1	1	2	3	3	2	1	0	0	5	1	1	0	0	0	0	0	0	1	2	0	0	1	1
D2m2019_metabat_bin_57	D2m2019	D2m2019_metabat_bin_57	NA	Bacteria	Proteobacteria	Gammaproteobacteria	Burkholderiales	Burkholderiaceae	Limnohabitans	NA	8.546185532	0.003460774	46.56	0.57	1094297	218	1	0	1	0	0	0	0	NA	NA	NA	NA	NA	NA	NA	NA	NA	NA	NA	NA	NA	NA	NA	NA	NA	NA	NA	NA	NA	NA	NA	NA	NA	NA
D2m2019_metabat_bin_55	D2m2019	D2m2019_metabat_bin_55	NA	Bacteria	Bacteroidota	Bacteroidia	Chitinophagales	Chitinophagaceae	Taibaiella	NA	6.845169794	0.002771948	31.9	0	1868997	384	2	1	0	1	0	0	0	NA	NA	NA	NA	NA	NA	NA	NA	NA	NA	NA	NA	NA	NA	NA	NA	NA	NA	NA	NA	NA	NA	NA	NA	NA	NA
D2m2019_metabat_bin_53	D2m2019	D2m2019_metabat_bin_53	NA	Bacteria	Verrucomicrobiota	Verrucomicrobiae	Opitutales	Opitutaceae	Tous-C4FEB	NA	9.382968145	0.003799628	60.21	0	1760325	213	1	1	0	0	0	0	0	0	0	0	0	0	1	0	2	1	0	0	3	0	0	0	0	0	0	0	0	0	1	3	1	2	0
D2m2019_metabat_bin_51	D2m2019	D2m2019_metabat_bin_51	NA	Bacteria	Bacteroidota	Bacteroidia	Bacteroidales	Paludibacteraceae	Paludibacter	NA	12.4499855	0.005041615	98.92	8.17	6164601	456	6	2	1	3	0	0	0	0	0	0	3	2	8	1	4	0	0	0	3	0	0	0	0	0	0	0	0	0	8	3	0	5	1
D2m2019_metabat_bin_50	D2m2019	D2m2019_metabat_bin_50	NA	Bacteria	Acidobacteriota	Holophagae	Holophagales	Holophagaceae	Holophaga	NA	9.588731196	0.003882952	50.88	5.26	3890760	892	5	5	0	0	0	0	0	0	1	0	2	1	1	0	3	1	0	1	4	0	2	1	0	0	0	0	0	0	2	2	0	3	1
D2m2019_metabat_bin_5	D2m2019	5m_metabat_bin_20	NA	Bacteria	Verrucomicrobiota	Verrucomicrobiae	Opitutales	Opitutaceae	Opitutus	NA	10.5255631	0.004262321	84.81	5.22	6334184	820	11	9	2	0	0	0	0	0	0	0	0	0	0	1	0	0	0	0	3	0	1	0	0	0	0	0	0	0	0	0	0	1	0
D2m2019_metabat_bin_49	D2m2019	D2m2019_metabat_bin_49	NA	Bacteria	Bacteroidota	Bacteroidia	Chitinophagales	LD1	Bog-950	NA	7.028137004	0.002846041	69.55	11.42	3856209	841	0	0	0	0	0	0	0	NA	NA	NA	NA	NA	NA	NA	NA	NA	NA	NA	NA	NA	NA	NA	NA	NA	NA	NA	NA	NA	NA	NA	NA	NA	NA
D2m2019_metabat_bin_48	D2m2019	D2m2019_metabat_bin_48	NA	Bacteria	Proteobacteria	Gammaproteobacteria	Burkholderiales	Gallionellaceae	UBA7399	NA	16.61336498	0.006727574	92.18	2.41	3774634	248	11	6	3	0	2	0	0	0	2	0	1	6	2	1	1	1	0	1	7	0	1	0	0	0	0	0	0	0	2	4	0	0	0
D2m2019_metabat_bin_47	D2m2019	3m_metabat_bin_57	NA	Bacteria	Bacteroidota	Chlorobia	Chlorobiales	Chlorobiaceae	Chlorobium	NA	507.9029583	0.205675048	99.45	1.65	2747976	34	3	0	3	0	0	0	0	0	0	1	0	0	0	0	0	0	0	0	0	0	0	0	0	0	0	0	0	0	0	0	0	0	0
D2m2019_metabat_bin_45	D2m2019	D2m2019_metabat_bin_45	NA	Bacteria	Bacteroidota	Bacteroidia	Bacteroidales	Prolixibacteraceae	NA	NA	62.55598041	0.025332013	99.75	2.69	5139617	188	4	1	1	2	0	0	0	0	0	1	2	2	3	1	4	0	0	0	10	0	3	0	0	0	0	0	0	1	13	5	0	19	1
D2m2019_metabat_bin_42	D2m2019	D2m2019_metabat_bin_42	NA	Bacteria	Bdellovibrionota	Bacteriovoracia	UBA1018	UBA1018	NA	NA	15.19683321	0.00615395	67.23	0	1843402	133	0	0	0	0	0	0	0	0	0	0	0	1	1	0	1	0	0	0	4	0	0	0	0	0	0	0	0	0	0	0	0	0	1
D2m2019_metabat_bin_40	D2m2019	D2m2019_metabat_bin_40	NA	Bacteria	Verrucomicrobiota	Verrucomicrobiae	Chthoniobacterales	UBA6821	NA	NA	16.25785475	0.00658361	94.48	1.66	2845794	225	3	3	0	0	0	0	0	0	0	0	2	1	5	1	1	0	0	1	2	0	1	0	0	0	0	0	0	0	6	1	1	3	0
D2m2019_metabat_bin_4	D2m2019	D2m2019_metabat_bin_4	NA	Bacteria	Bacteroidota	Bacteroidia	Bacteroidales	NA	NA	NA	7.347596014	0.002975405	59.43	5.18	3329034	757	12	4	6	1	1	0	0	0	0	1	1	0	2	1	0	0	0	1	2	0	0	0	0	0	0	0	0	0	3	3	0	1	1
D2m2019_metabat_bin_37	D2m2019	Ch4-A_metabat_bin_26	NA	Bacteria	Acidobacteriota	Holophagae	Holophagales	Holophagaceae	Geothrix	NA	325.9713902	0.132001951	97.37	0.88	3168835	66	9	7	0	2	0	0	0	0	0	0	0	0	0	0	0	0	0	0	0	0	0	0	0	0	0	0	0	0	0	0	0	1	0
D2m2019_metabat_bin_36	D2m2019	TroutBog_epilimnion_OSF_3300021126-bin_3	NA	Bacteria	Proteobacteria	Gammaproteobacteria	Burkholderiales	Ferrovaceae	NA	NA	53.71046472	0.021750026	58.1	0	1341042	134	0	0	0	0	0	0	0	0	0	0	1	1	2	1	0	1	1	1	0	0	0	0	0	0	0	0	0	0	0	0	0	0	0
D2m2019_metabat_bin_35	D2m2019	2m_metabat_bin_44	NA	Bacteria	Acidobacteriota	Holophagae	Holophagales	Holophagaceae	Holophaga	NA	35.44939184	0.014355213	90.69	0	4477925	149	6	4	1	1	0	0	0	0	0	0	0	0	0	0	0	0	0	0	0	0	0	0	0	0	0	0	0	0	0	0	0	0	0
D2m2019_metabat_bin_33	D2m2019	D2m2019_metabat_bin_33	NA	Bacteria	Bacteroidota	Bacteroidia	Sphingobacteriales	Sphingobacteriaceae	Mucilaginibacter	NA	26.1076913	0.010572296	95.56	1.14	5799139	95	0	0	0	0	0	0	0	0	0	0	2	1	4	4	2	5	2	0	4	0	2	0	0	0	0	0	0	2	6	1	0	3	1
D2m2019_metabat_bin_31	D2m2019	4m_metabat_bin_91	NA	Bacteria	Acidobacteriota	Holophagae	Holophagales	Holophagaceae	Holophaga	NA	20.65241798	0.008363186	94.93	8.07	5176009	255	16	10	0	6	0	0	0	0	0	0	0	1	1	0	0	0	0	0	1	0	1	0	0	0	0	0	0	0	0	0	0	0	0
D2m2019_metabat_bin_30	D2m2019	D2m2019_metabat_bin_30	NA	Bacteria	Bacteroidota	Bacteroidia	Chitinophagales	Chitinophagaceae	UBA1930	NA	15.70188726	0.006358471	94.5	2.48	3929131	220	1	0	0	1	0	0	0	0	1	0	4	2	1	1	5	1	0	0	7	0	1	0	0	0	0	0	0	2	2	2	0	11	2
D2m2019_metabat_bin_3	D2m2019	TroutBog_epilimnion_OSF_3300021138-bin_30	NA	Bacteria	Bacteroidota	Bacteroidia	Chitinophagales	Chitinophagaceae	Taibaiella	NA	12.82227382	0.005192373	71.11	2.56	3872592	566	12	11	1	0	0	0	0	0	0	0	1	1	2	1	0	0	1	0	2	0	1	0	0	0	0	0	0	0	0	0	0	0	0
D2m2019_metabat_bin_29	D2m2019	D2m2019_metabat_bin_29	NA	Bacteria	Proteobacteria	Alphaproteobacteria	Acetobacterales	Acetobacteraceae	70-18	NA	18.74554914	0.007591001	99	1	4780671	206	3	0	3	0	0	0	0	0	2	1	2	2	1	2	4	0	2	0	4	1	1	0	0	0	0	0	0	2	2	3	0	3	1
D2m2019_metabat_bin_26	D2m2019	TBH_metabat_bin_73	NA	Bacteria	Proteobacteria	Gammaproteobacteria	Steroidobacterales	Steroidobacteraceae	NA	NA	13.73221602	0.005560854	86.81	3.32	3565183	309	6	3	2	0	1	0	0	0	3	0	3	2	12	7	3	4	2	1	7	0	1	0	0	0	0	0	0	0	6	3	0	5	0
D2m2019_metabat_bin_25	D2m2019	TroutBog_epilimnion_OSF_3300021125-bin_4	NA	Bacteria	Actinobacteriota	Acidimicrobiia	Acidimicrobiales	RAAP-2	RAAP-2	NA	18.33781414	0.007425889	60.55	1.36	975241	136	0	0	0	0	0	0	0	0	1	0	1	0	1	1	0	0	0	0	2	0	0	0	0	0	0	0	0	0	0	0	0	0	0
D2m2019_metabat_bin_24	D2m2019	D2m2019_metabat_bin_24	NA	Bacteria	Proteobacteria	Alphaproteobacteria	Sphingomonadales	Sphingomonadaceae	Novosphingobium	NA	8.872046174	0.003592731	43.9	1.65	2643173	583	2	0	2	0	0	0	0	NA	NA	NA	NA	NA	NA	NA	NA	NA	NA	NA	NA	NA	NA	NA	NA	NA	NA	NA	NA	NA	NA	NA	NA	NA	NA
D2m2019_metabat_bin_23	D2m2019	D2m2019_metabat_bin_23	NA	Bacteria	Bacteroidota	Bacteroidia	Chitinophagales	Chitinophagaceae	UBA1930	NA	17.33210882	0.007018629	72.7	3.37	3334242	585	0	0	0	0	0	0	0	0	0	0	2	3	3	2	4	1	0	0	1	0	2	0	0	0	0	0	0	1	9	4	0	3	2
D2m2019_metabat_bin_21	D2m2019	TroutBog_epilimnion_OSF_3300020696-bin_3	NA	Bacteria	Proteobacteria	Gammaproteobacteria	Burkholderiales	Methylophilaceae	Methylotenera	NA	108.0023481	0.043735497	96.15	0.45	1662625	43	3	2	1	0	0	0	0	0	0	0	1	1	2	1	2	0	1	0	0	0	0	0	0	0	0	0	0	0	0	0	0	0	0
D2m2019_metabat_bin_20	D2m2019	D2m2019_metabat_bin_20	NA	Bacteria	Bacteroidota	Bacteroidia	2-12-FULL-37-12	NA	NA	NA	7.456146442	0.003019363	54.83	3.75	2297636	494	1	0	0	1	0	0	0	0	0	1	0	0	1	0	2	0	0	0	2	0	0	0	0	0	0	0	0	0	3	0	0	1	0
D2m2019_metabat_bin_19	D2m2019	4m_metabat_bin_104	NA	Bacteria	Armatimonadota	Fimbriimonadia	Fimbriimonadales	Fimbriimonadaceae	Fimbriimonas	NA	8.279731216	0.003352873	66.27	3.7	4966717	803	2	0	2	0	0	0	0	0	0	0	1	1	0	0	0	0	0	0	0	0	0	0	0	0	0	0	0	1	0	0	0	2	2
D2m2019_metabat_bin_18	D2m2019	Ch12-A_metabat_bin_1	NA	Bacteria	Proteobacteria	Gammaproteobacteria	Burkholderiales	Gallionellaceae	Gallionella	NA	8.168836027	0.003307966	46.03	0	1982306	328	6	3	2	0	1	0	0	NA	NA	NA	NA	NA	NA	NA	NA	NA	NA	NA	NA	NA	NA	NA	NA	NA	NA	NA	NA	NA	NA	NA	NA	NA	NA
D2m2019_metabat_bin_17	D2m2019	TBE_metabat_bin_76	NA	Bacteria	Acidobacteriota	Acidobacteriae	Acidobacteriales	Acidobacteriaceae	Terracidiphilus	NA	18.72625747	0.007583189	89.6	4.79	4398104	408	5	4	1	0	0	0	0	0	2	0	0	2	5	2	3	0	1	1	5	0	1	0	0	0	0	0	0	2	10	2	2	8	2
D2m2019_metabat_bin_1	D2m2019	D2m2019_metabat_bin_1	NA	Bacteria	Actinobacteriota	Actinobacteria	Nanopelagicales	Nanopelagicaceae	PALSA-747	NA	30.18785599	0.012224557	60.34	2.59	999516	168	8	4	3	0	1	0	0	0	0	0	0	1	2	2	1	0	0	0	0	0	0	0	0	0	0	0	0	1	4	0	0	0	0
Ch6-C_metabat_bin_9	Ch6-C	Ch6-C_metabat_bin_9	0.002010916	Bacteria	Proteobacteria	Alphaproteobacteria	Rhizobiales	Beijerinckiaceae	NA	NA	6.675972084	0.005584698	35.92	3.45	3345509	997	1	0	1	0	0	997	0	NA	NA	NA	NA	NA	NA	NA	NA	NA	NA	NA	NA	NA	NA	NA	NA	NA	NA	NA	NA	NA	NA	NA	NA	NA	NA
Ch6-C_metabat_bin_8	Ch6-C	Ch6-C_metabat_bin_8	0.055235113	Unknown	NA	NA	NA	NA	NA	NA	86.19592629	0.072106082	4.17	0	401146	5	0	0	0	0	0	5	0	NA	NA	NA	NA	NA	NA	NA	NA	NA	NA	NA	NA	NA	NA	NA	NA	NA	NA	NA	NA	NA	NA	NA	NA	NA	NA
Ch6-C_metabat_bin_7	Ch6-C	4m_metabat_bin_88	0.00501686	Bacteria	Desulfuromonadota	Desulfuromonadia	Geobacterales	Geobacteraceae	Geobacter	NA	8.359978348	0.006993431	12.5	0	2597429	611	14	8	2	4	0	0	0	0	0	0	0	0	0	0	1	0	0	0	0	0	0	0	1	1	0	1	0	0	0	0	0	0	0
Ch6-C_metabat_bin_6	Ch6-C	4m_metabat_bin_67	0.002450396	Unknown	NA	NA	NA	NA	NA	NA	6.056445283	0.005066441	10.42	0	376463	104	0	0	0	0	0	0	0	0	0	0	0	0	0	0	0	1	0	0	0	0	0	0	0	0	0	0	0	0	1	1	0	1	0
Ch6-C_metabat_bin_5	Ch6-C	D2m2019_metabat_bin_45	0.004709037	Bacteria	Bacteroidota	Bacteroidia	Bacteroidales	Prolixibacteraceae	NA	NA	7.369723637	0.006165047	34.48	3.45	1981863	485	1	1	0	0	0	484	1	0	0	1	2	2	3	1	4	0	0	0	10	0	3	0	0	0	0	0	0	1	13	5	0	19	1
Ch6-C_metabat_bin_42	Ch6-C	Ch6-C_metabat_bin_42	0.005280987	Bacteria	Bacteroidota	Bacteroidia	Chitinophagales	Chitinophagaceae	Taibaiella	NA	8.28004648	0.006926565	60.3	0.74	2487602	492	3	3	0	0	0	490	2	0	0	0	2	1	3	1	1	1	0	0	2	0	1	0	0	0	0	0	0	1	1	0	0	3	1
Ch6-C_metabat_bin_41	Ch6-C	Ch6-C_metabat_bin_41	0.027949283	Unknown	NA	NA	NA	NA	NA	NA	88.19097256	0.073775012	0	0	271719	1	0	0	0	0	0	1	0	NA	NA	NA	NA	NA	NA	NA	NA	NA	NA	NA	NA	NA	NA	NA	NA	NA	NA	NA	NA	NA	NA	NA	NA	NA	NA
Ch6-C_metabat_bin_40	Ch6-C	4m_metabat_bin_22	0.004704673	Bacteria	Proteobacteria	Alphaproteobacteria	Acetobacterales	Acetobacteraceae	UBA6159	NA	8.284089383	0.006929947	70.48	2.3	4556462	963	5	3	1	1	0	0	0	0	0	0	0	0	0	1	0	0	0	0	1	0	0	0	0	0	0	0	0	0	1	0	0	0	0
Ch6-C_metabat_bin_4	Ch6-C	Ch12-A_metabat_bin_16	0.002884578	Bacteria	Verrucomicrobiota	Verrucomicrobiae	Pedosphaerales	Pedosphaeraceae	UBA11358	NA	27.6593656	0.023138083	91.89	5.39	2926671	216	4	3	0	1	0	0	0	0	0	0	0	0	0	0	2	0	0	0	1	0	0	0	0	0	0	0	0	0	0	1	0	3	0
Ch6-C_metabat_bin_39	Ch6-C	2m_metabat_bin_2	0.005444792	Bacteria	Proteobacteria	Alphaproteobacteria	Rhizobiales	Xanthobacteraceae	NA	NA	10.37215785	0.008676694	77.93	4.89	6229091	763	7	1	5	0	1	0	0	0	0	0	0	0	0	0	0	0	0	0	0	0	0	0	0	0	0	0	0	0	0	0	0	0	0
Ch6-C_metabat_bin_38	Ch6-C	Ch6-C_metabat_bin_38	0.014514637	Unknown	NA	NA	NA	NA	NA	NA	81.33514816	0.068039862	0	0	362343	1	0	0	0	0	0	1	0	NA	NA	NA	NA	NA	NA	NA	NA	NA	NA	NA	NA	NA	NA	NA	NA	NA	NA	NA	NA	NA	NA	NA	NA	NA	NA
Ch6-C_metabat_bin_37	Ch6-C	Ch4-A_metabat_bin_32	0.005140368	Bacteria	Myxococcota	Polyangia	Polyangiales	Polyangiaceae	NA	NA	8.225842713	0.006881222	58.44	2.82	4426586	926	12	8	1	3	0	0	0	0	0	0	0	0	0	0	0	0	0	0	0	0	1	0	0	0	0	0	0	0	0	0	0	1	0
Ch6-C_metabat_bin_36	Ch6-C	4m_metabat_bin_11	0.003954628	Bacteria	Acidobacteriota	Acidobacteriae	Acidobacteriales	Acidobacteriaceae	Terracidiphilus	NA	7.184220485	0.006009866	8.33	0	1438476	366	2	1	1	0	0	0	0	0	3	0	0	0	0	0	0	0	0	0	0	0	0	0	0	0	0	0	0	1	1	0	0	0	0
Ch6-C_metabat_bin_35	Ch6-C	4m_metabat_bin_11	0.003954628	Bacteria	Acidobacteriota	Acidobacteriae	Acidobacteriales	Acidobacteriaceae	Terracidiphilus	NA	12.49804229	0.010455075	81.68	0.86	4032308	399	5	4	1	0	0	0	0	0	3	0	0	0	0	0	0	0	0	0	0	0	0	0	0	0	0	0	0	1	1	0	0	0	0
Ch6-C_metabat_bin_34	Ch6-C	4m_metabat_bin_91	0.007934927	Unknown	NA	NA	NA	NA	NA	NA	46.45654233	0.038862617	0	0	232450	5	0	0	0	0	0	0	0	0	0	0	0	1	1	0	0	0	0	0	1	0	1	0	0	0	0	0	0	0	0	0	0	0	0
Ch6-C_metabat_bin_33	Ch6-C	Ch6-C_metabat_bin_33	0.002632879	Bacteria	Acidobacteriota	Holophagae	Holophagales	Holophagaceae	Holophaga	NA	9.979593325	0.008348299	74.91	51.75	8128983	1799	12	10	0	2	0	1795	4	NA	NA	NA	NA	NA	NA	NA	NA	NA	NA	NA	NA	NA	NA	NA	NA	NA	NA	NA	NA	NA	NA	NA	NA	NA	NA
Ch6-C_metabat_bin_32	Ch6-C	4m_metabat_bin_69	0.004023788	Bacteria	Acidobacteriota	Acidobacteriae	Acidobacteriales	Koribacteraceae	NA	NA	8.291068233	0.006935785	77.8	12.04	3774338	676	2	1	1	0	0	0	0	0	0	0	0	0	1	2	1	0	0	0	1	0	0	0	0	0	0	0	0	1	0	0	0	0	0
Ch6-C_metabat_bin_31	Ch6-C	4m_metabat_bin_72	0.004527557	Bacteria	Verrucomicrobiota	Verrucomicrobiae	Opitutales	Opitutaceae	Palsa-1447	NA	10.06371457	0.00841867	61.02	3.51	2459632	389	3	3	0	0	0	0	0	0	0	0	0	0	0	1	0	0	0	0	0	0	0	0	0	0	0	0	0	0	0	0	0	0	0
Ch6-C_metabat_bin_30	Ch6-C	Ch6-C_metabat_bin_30	0.002057209	Bacteria	Proteobacteria	Alphaproteobacteria	Acetobacterales	Acetobacteraceae	BOG-908	NA	6.860862708	0.005739366	24.14	0	1336708	374	1	0	0	0	1	374	0	NA	NA	NA	NA	NA	NA	NA	NA	NA	NA	NA	NA	NA	NA	NA	NA	NA	NA	NA	NA	NA	NA	NA	NA	NA	NA
Ch6-C_metabat_bin_3	Ch6-C	4m_metabat_bin_11	0.003954628	Bacteria	Acidobacteriota	Acidobacteriae	Acidobacteriales	Acidobacteriaceae	Terracidiphilus	NA	15.3231957	0.01281842	12.93	0	593088	70	3	3	0	0	0	0	0	0	3	0	0	0	0	0	0	0	0	0	0	0	0	0	0	0	0	0	0	1	1	0	0	0	0
Ch6-C_metabat_bin_29	Ch6-C	2m_metabat_bin_44	0.064855131	Bacteria	Acidobacteriota	Holophagae	Holophagales	Holophagaceae	Holophaga	NA	107.0701512	0.089568144	93.23	0.88	4316086	181	7	4	1	2	0	0	0	0	0	0	0	0	0	0	0	0	0	0	0	0	0	0	0	0	0	0	0	0	0	0	0	0	0
Ch6-C_metabat_bin_28	Ch6-C	Ch4-C_metabat_bin_18	0.002602017	Unknown	NA	NA	NA	NA	NA	NA	6.256228339	0.005233567	4.17	0	738818	217	0	0	0	0	0	0	0	0	0	0	1	0	2	1	1	0	1	1	3	0	0	0	0	0	0	0	0	1	3	0	0	3	0
Ch6-C_metabat_bin_27	Ch6-C	TBE_metabat_bin_76	0.001723716	Bacteria	Acidobacteriota	Acidobacteriae	Acidobacteriales	Acidobacteriaceae	Terracidiphilus	NA	18.26059542	0.015275664	94.06	2.59	4319789	368	7	6	1	0	0	0	0	0	2	0	0	2	5	2	3	0	1	1	5	0	1	0	0	0	0	0	0	2	10	2	2	8	2
Ch6-C_metabat_bin_26	Ch6-C	TBH_metabat_bin_73	0.019392535	Bacteria	Proteobacteria	Gammaproteobacteria	Steroidobacterales	Steroidobacteraceae	NA	NA	32.45559381	0.027150305	81.81	2.97	3417347	335	6	3	2	0	1	0	0	0	3	0	3	2	12	7	3	4	2	1	7	0	1	0	0	0	0	0	0	0	6	3	0	5	0
Ch6-C_metabat_bin_25	Ch6-C	Ch4-A_metabat_bin_26	0.139418649	Bacteria	Acidobacteriota	Holophagae	Holophagales	Holophagaceae	Geothrix	NA	221.6544548	0.185422155	98.25	0.88	3320698	27	8	6	0	2	0	0	0	0	0	0	0	0	0	0	0	0	0	0	0	0	0	0	0	0	0	0	0	0	0	0	0	1	0
Ch6-C_metabat_bin_24	Ch6-C	Ch6-C_metabat_bin_24	0.007546733	Bacteria	Proteobacteria	Alphaproteobacteria	Rhizobiales	Xanthobacteraceae	Bradyrhizobium	NA	12.36255729	0.010341737	96.8	6.97	7328452	583	13	3	8	1	1	581	2	0	3	0	3	1	3	1	1	3	1	0	5	0	2	0	0	0	0	0	0	0	2	2	0	2	1
Ch6-C_metabat_bin_23	Ch6-C	Ch6-C_metabat_bin_23	0.058839642	Unknown	NA	NA	NA	NA	NA	NA	91.37149476	0.076435637	0	0	369597	4	0	0	0	0	0	4	0	NA	NA	NA	NA	NA	NA	NA	NA	NA	NA	NA	NA	NA	NA	NA	NA	NA	NA	NA	NA	NA	NA	NA	NA	NA	NA
Ch6-C_metabat_bin_22	Ch6-C	TBH_metabat_bin_37	0.008971527	Bacteria	Verrucomicrobiota	Verrucomicrobiae	Chthoniobacterales	Terrimicrobiaceae	NA	NA	14.56808807	0.012186745	98.31	4.05	3828161	193	3	3	0	0	0	0	0	0	2	0	3	3	5	2	4	0	1	0	7	0	2	0	0	0	0	0	0	1	12	3	0	19	3
Ch6-C_metabat_bin_21	Ch6-C	TBE_metabat_bin_53	0.009410312	Bacteria	Actinobacteriota	Acidimicrobiia	Acidimicrobiales	RAAP-2	RAAP-2	NA	14.67356411	0.012274979	100	103.61	4229616	156	0	0	0	0	0	0	0	0	1	0	1	0	2	4	3	2	1	0	9	0	0	0	0	0	0	0	0	2	7	2	0	1	1
Ch6-C_metabat_bin_20	Ch6-C	TBE_metabat_bin_47	0.005330276	Bacteria	Acidobacteriota	Acidobacteriae	Bryobacterales	Bryobacteraceae	BOG-234	NA	8.747179905	0.00731734	74.17	3.07	3779163	612	2	1	1	0	0	0	0	0	0	0	3	5	2	4	2	2	0	0	10	0	0	0	0	0	0	0	0	0	10	0	1	5	0
Ch6-C_metabat_bin_2	Ch6-C	TBE_metabat_bin_44	0.00576683	Bacteria	Proteobacteria	Gammaproteobacteria	Burkholderiales	Burkholderiaceae	SCGC-AAA027-K21	NA	9.815782933	0.008211266	79.77	2.19	4103912	572	0	0	0	0	0	0	0	0	0	0	5	2	3	4	4	3	2	0	12	1	4	0	0	0	0	0	0	2	3	1	0	4	2
Ch6-C_metabat_bin_19	Ch6-C	3m_metabat_bin_57	0.055867582	Bacteria	Bacteroidota	Chlorobia	Chlorobiales	Chlorobiaceae	Chlorobium	NA	89.25752037	0.074667219	99.45	1.65	2739418	34	3	0	3	0	0	0	0	0	0	1	0	0	0	0	0	0	0	0	0	0	0	0	0	0	0	0	0	0	0	0	0	0	0
Ch6-C_metabat_bin_18	Ch6-C	D2m2019_metabat_bin_66	0.002854218	Unknown	NA	NA	NA	NA	NA	NA	6.681859751	0.005589623	6.9	0	838050	240	2	0	2	0	0	0	0	0	3	0	2	3	2	2	4	0	1	1	2	0	1	0	1	1	1	1	0	2	3	4	1	3	0
Ch6-C_metabat_bin_17	Ch6-C	Ch4-A_metabat_bin_43	0.004472479	Bacteria	Elusimicrobiota	Elusimicrobia	UBA1565	UBA9628	UBA9628	NA	7.783363327	0.006511071	48.86	5.06	1451663	316	1	0	1	0	0	0	0	0	0	0	1	1	0	2	0	0	0	0	0	0	0	0	0	0	0	0	0	0	0	0	0	0	0
Ch6-C_metabat_bin_16	Ch6-C	Ch6-C_metabat_bin_16	0.002094448	Bacteria	Verrucomicrobiota	Verrucomicrobiae	Pedosphaerales	Pedosphaeraceae	UBA11358	NA	8.355976983	0.006990084	74.29	35.98	7443294	1801	10	9	0	1	0	1799	2	NA	NA	NA	NA	NA	NA	NA	NA	NA	NA	NA	NA	NA	NA	NA	NA	NA	NA	NA	NA	NA	NA	NA	NA	NA	NA
Ch6-C_metabat_bin_15	Ch6-C	TBE_metabat_bin_41	0.00479436	Bacteria	Proteobacteria	Alphaproteobacteria	Rhizobiales	Beijerinckiaceae	NA	NA	8.038560596	0.006724553	56.38	1.85	3353465	717	1	1	0	0	0	0	0	0	0	1	3	6	3	2	1	2	0	0	9	3	3	0	0	0	0	0	0	1	2	4	0	2	0
Ch6-C_metabat_bin_14	Ch6-C	Ch6-C_metabat_bin_14	0.002530757	Bacteria	Actinobacteriota	Acidimicrobiia	Acidimicrobiales	RAAP-2	RAAP-2	NA	7.667756559	0.006414362	62.98	16.04	2343546	530	0	0	0	0	0	527	3	NA	NA	NA	NA	NA	NA	NA	NA	NA	NA	NA	NA	NA	NA	NA	NA	NA	NA	NA	NA	NA	NA	NA	NA	NA	NA
Ch6-C_metabat_bin_13	Ch6-C	Ch6-C_metabat_bin_13	0.004111833	Eukarya	NA	NA	NA	NA	NA	NA	6.450524191	0.005396102	6.43	0	846593	224	0	0	0	0	0	6	218	NA	NA	NA	NA	NA	NA	NA	NA	NA	NA	NA	NA	NA	NA	NA	NA	NA	NA	NA	NA	NA	NA	NA	NA	NA	NA
Ch6-C_metabat_bin_12	Ch6-C	TBE_metabat_bin_111	0.006217141	Bacteria	Patescibacteria	Paceibacteria	UBA6257	2-01-FULL-56-20	NA	NA	10.19295436	0.008526784	53.6	0.99	643779	78	0	0	0	0	0	0	0	0	0	0	0	1	1	1	1	1	1	0	0	0	0	0	0	0	0	0	0	0	0	1	0	1	0
Ch6-C_metabat_bin_11	Ch6-C	TBE_metabat_bin_100	0.011351327	Bacteria	Actinobacteriota	Acidimicrobiia	Acidimicrobiales	RAAP-2	RAAP-2	NA	17.67066368	0.014782164	92.19	5.9	2145082	217	0	0	0	0	0	0	0	0	0	2	1	0	3	0	0	1	0	0	5	0	0	0	0	0	0	0	0	0	1	1	0	2	0
Ch6-C_metabat_bin_10	Ch6-C	Ch12-A_metabat_bin_32	0.005881876	Bacteria	Verrucomicrobiota	Verrucomicrobiae	Pedosphaerales	Pedosphaeraceae	UBA11358	NA	23.44631644	0.019613711	69.68	12.54	7412846	1002	8	6	0	2	0	0	0	0	0	0	0	0	0	0	1	0	0	0	0	0	1	0	0	0	0	0	0	1	2	3	1	10	1
Ch6-C_metabat_bin_1	Ch6-C	4m_metabat_bin_35	0.004973247	Bacteria	Verrucomicrobiota	Verrucomicrobiae	Pedosphaerales	Pedosphaeraceae	PSRM01	NA	8.960278333	0.007495604	71.36	8.28	5426210	1078	4	2	0	2	0	0	0	NA	NA	NA	NA	NA	NA	NA	NA	NA	NA	NA	NA	NA	NA	NA	NA	NA	NA	NA	NA	NA	NA	NA	NA	NA	NA
Ch4-C_metabat_bin_99	Ch4-C	Ch4-C_metabat_bin_99	0.005788161	Bacteria	Proteobacteria	Gammaproteobacteria	Burkholderiales	Burkholderiaceae	Rubrivivax	NA	14.59309818	0.006577022	63.02	2.11	3461549	737	5	2	3	0	0	736	1	0	4	1	0	1	1	1	0	0	0	0	5	0	1	0	0	0	0	0	0	1	0	0	0	0	0
Ch4-C_metabat_bin_98	Ch4-C	Ch4-C_metabat_bin_98	0.003988693	Bacteria	Proteobacteria	Alphaproteobacteria	Acetobacterales	Acetobacteraceae	BOG-934	NA	10.08793644	0.004546572	71.62	3.43	4007068	681	3	0	3	0	0	681	0	0	0	0	0	2	3	0	2	1	0	0	0	0	0	0	0	0	0	0	0	2	2	0	0	2	0
Ch4-C_metabat_bin_97	Ch4-C	TBE_metabat_bin_100	0.018175863	Bacteria	Actinobacteriota	Acidimicrobiia	Acidimicrobiales	RAAP-2	RAAP-2	NA	46.38036154	0.020903351	66.87	0	1639242	165	0	0	0	0	0	0	0	0	0	2	1	0	3	0	0	1	0	0	5	0	0	0	0	0	0	0	0	0	1	1	0	2	0
Ch4-C_metabat_bin_96	Ch4-C	Ch4-C_metabat_bin_96	0.003839173	Bacteria	Proteobacteria	Gammaproteobacteria	Burkholderiales	Burkholderiaceae	Herbaspirillum	NA	9.814789739	0.004423467	41.38	0	3845937	573	0	0	0	0	0	573	0	NA	NA	NA	NA	NA	NA	NA	NA	NA	NA	NA	NA	NA	NA	NA	NA	NA	NA	NA	NA	NA	NA	NA	NA	NA	NA
Ch4-C_metabat_bin_95	Ch4-C	Ch4-C_metabat_bin_95	0.004381951	Bacteria	Actinobacteriota	Acidimicrobiia	Acidimicrobiales	RAAP-2	RAAP-2	NA	11.67548734	0.005262072	73.5	3.42	1851412	271	0	0	0	0	0	268	3	0	1	1	0	0	1	0	0	0	0	0	0	0	0	0	0	0	0	0	0	0	2	0	0	0	0
Ch4-C_metabat_bin_94	Ch4-C	Ch4-C_metabat_bin_94	0.024791457	Bacteria	Proteobacteria	Gammaproteobacteria	Burkholderiales	Burkholderiaceae	GJ-E10	NA	62.45358726	0.028147457	89.4	1.56	4305371	347	8	4	3	1	0	347	0	0	0	0	1	1	1	2	1	1	1	0	1	0	0	0	0	0	0	0	0	2	3	1	0	2	0
Ch4-C_metabat_bin_93	Ch4-C	Ch4-C_metabat_bin_93	0.010978764	Bacteria	Proteobacteria	Alphaproteobacteria	Caulobacterales	Caulobacteraceae	Phenylobacterium	NA	28.20713394	0.012712786	93.74	3.97	3999824	427	0	0	0	0	0	427	0	0	0	2	0	0	1	2	0	0	0	0	1	0	1	0	0	0	0	0	0	0	2	2	0	0	1
Ch4-C_metabat_bin_92	Ch4-C	Ch4-C_metabat_bin_92	0.007225587	Bacteria	Proteobacteria	Gammaproteobacteria	Burkholderiales	Ga0077523	NA	NA	18.49639483	0.008336214	95.37	6.76	4076053	254	3	0	3	0	0	254	0	0	0	0	0	0	0	1	1	0	0	0	4	0	0	0	0	0	0	0	0	1	3	1	0	2	0
Ch4-C_metabat_bin_91	Ch4-C	Ch4-C_metabat_bin_91	0.013296366	Bacteria	Proteobacteria	Gammaproteobacteria	Steroidobacterales	Steroidobacteraceae	NA	NA	33.90215968	0.0152795	94.48	4.89	3566460	154	5	2	1	1	1	154	0	0	2	0	0	0	3	0	1	0	0	0	1	0	0	0	0	0	0	0	0	2	3	1	0	2	0
Ch4-C_metabat_bin_90	Ch4-C	Ch4-C_metabat_bin_90	0.002601354	Unknown	NA	NA	NA	NA	NA	NA	6.675168705	0.003008458	0	0	523797	139	1	0	1	0	0	139	0	NA	NA	NA	NA	NA	NA	NA	NA	NA	NA	NA	NA	NA	NA	NA	NA	NA	NA	NA	NA	NA	NA	NA	NA	NA	NA
Ch4-C_metabat_bin_9	Ch4-C	Ch4-C_metabat_bin_9	0.004377316	Bacteria	Verrucomicrobiota	Verrucomicrobiae	Pedosphaerales	UBA9464	NA	NA	11.27814823	0.005082994	76.97	3.07	3327246	494	0	0	0	0	0	494	0	0	0	0	0	0	2	0	1	0	0	0	2	0	0	0	0	0	0	0	0	0	1	1	0	0	0
Ch4-C_metabat_bin_89	Ch4-C	Ch4-C_metabat_bin_89	0.002447807	Unknown	NA	NA	NA	NA	NA	NA	6.308439754	0.002843176	12.93	0	372860	102	0	0	0	0	0	100	2	NA	NA	NA	NA	NA	NA	NA	NA	NA	NA	NA	NA	NA	NA	NA	NA	NA	NA	NA	NA	NA	NA	NA	NA	NA	NA
Ch4-C_metabat_bin_88	Ch4-C	Ch4-C_metabat_bin_88	0.005028344	Unknown	NA	NA	NA	NA	NA	NA	12.96746729	0.00584436	0.36	0	224263	21	0	0	0	0	0	18	3	NA	NA	NA	NA	NA	NA	NA	NA	NA	NA	NA	NA	NA	NA	NA	NA	NA	NA	NA	NA	NA	NA	NA	NA	NA	NA
Ch4-C_metabat_bin_87	Ch4-C	Ch4-C_metabat_bin_87	0.003799236	Bacteria	Proteobacteria	Gammaproteobacteria	Burkholderiales	Burkholderiaceae	Vitreoscilla	NA	9.295573164	0.004189459	16.67	16.67	1693521	435	2	1	0	1	0	435	0	NA	NA	NA	NA	NA	NA	NA	NA	NA	NA	NA	NA	NA	NA	NA	NA	NA	NA	NA	NA	NA	NA	NA	NA	NA	NA
Ch4-C_metabat_bin_86	Ch4-C	Ch4-C_metabat_bin_86	0.002771217	Bacteria	Proteobacteria	Alphaproteobacteria	Rhizobiales	Beijerinckiaceae	28-YEA-48	NA	7.054789994	0.003179552	29.03	3.45	1538230	427	0	0	0	0	0	427	0	NA	NA	NA	NA	NA	NA	NA	NA	NA	NA	NA	NA	NA	NA	NA	NA	NA	NA	NA	NA	NA	NA	NA	NA	NA	NA
Ch4-C_metabat_bin_85	Ch4-C	Ch4-C_metabat_bin_85	0.008807552	Bacteria	Proteobacteria	Gammaproteobacteria	Steroidobacterales	Steroidobacteraceae	NA	NA	21.04216124	0.009483576	64.48	6.9	3034729	600	2	0	1	1	0	599	1	0	1	0	1	0	1	0	0	0	0	1	6	0	0	0	0	0	0	0	0	2	3	1	0	0	0
Ch4-C_metabat_bin_84	Ch4-C	Ch4-C_metabat_bin_84	0.023519311	Bacteria	Proteobacteria	Gammaproteobacteria	Steroidobacterales	Steroidobacteraceae	NA	NA	59.74219345	0.026925448	98.28	83.61	7387502	509	8	4	3	1	0	509	0	NA	NA	NA	NA	NA	NA	NA	NA	NA	NA	NA	NA	NA	NA	NA	NA	NA	NA	NA	NA	NA	NA	NA	NA	NA	NA
Ch4-C_metabat_bin_83	Ch4-C	Ch4-C_metabat_bin_83	0.005280277	Bacteria	Proteobacteria	Alphaproteobacteria	Rhizobiales	Beijerinckiaceae	NA	NA	20.5493477	0.009261468	72.12	13.58	3609789	835	0	0	0	0	0	835	0	NA	NA	NA	NA	NA	NA	NA	NA	NA	NA	NA	NA	NA	NA	NA	NA	NA	NA	NA	NA	NA	NA	NA	NA	NA	NA
Ch4-C_metabat_bin_82	Ch4-C	Ch4-C_metabat_bin_82	0.002319985	Bacteria	Proteobacteria	Alphaproteobacteria	Rhizobiales	Beijerinckiaceae	NA	NA	8.744177249	0.003940948	63.22	22.81	5125115	1314	2	0	2	0	0	1314	0	NA	NA	NA	NA	NA	NA	NA	NA	NA	NA	NA	NA	NA	NA	NA	NA	NA	NA	NA	NA	NA	NA	NA	NA	NA	NA
Ch4-C_metabat_bin_81	Ch4-C	Ch4-C_metabat_bin_81	0.007116614	Bacteria	Proteobacteria	Alphaproteobacteria	Acetobacterales	Acetobacteraceae	Rhodopila	NA	18.50503683	0.008340109	89.28	4.76	5274740	457	3	0	3	0	0	457	0	0	0	0	0	1	0	3	4	2	1	1	0	0	0	0	0	0	0	0	0	0	1	0	0	2	0
Ch4-C_metabat_bin_80	Ch4-C	Ch4-C_metabat_bin_80	0.002821513	Unknown	NA	NA	NA	NA	NA	NA	6.975722061	0.003143916	0	0	554757	154	0	0	0	0	0	154	0	NA	NA	NA	NA	NA	NA	NA	NA	NA	NA	NA	NA	NA	NA	NA	NA	NA	NA	NA	NA	NA	NA	NA	NA	NA	NA
Ch4-C_metabat_bin_8	Ch4-C	TBE_metabat_bin_126	0.003097952	Bacteria	Proteobacteria	Alphaproteobacteria	Acetobacterales	Acetobacteraceae	70-18	NA	8.763096257	0.003949475	58.78	1.72	2613618	549	0	0	0	0	0	0	0	0	2	1	2	2	3	3	3	1	0	2	10	0	0	0	0	0	0	0	0	4	3	0	2	6	0
Ch4-C_metabat_bin_79	Ch4-C	Ch4-C_metabat_bin_79	0.023517766	Bacteria	Proteobacteria	Gammaproteobacteria	Burkholderiales	Burkholderiaceae	NA	NA	61.13072967	0.027551253	82.77	1.85	2786143	265	2	0	1	0	1	264	1	0	3	1	0	0	0	1	1	1	1	0	0	1	1	0	0	0	0	0	0	0	3	2	0	1	0
Ch4-C_metabat_bin_78	Ch4-C	Ch4-C_metabat_bin_78	0.002538194	Unknown	NA	NA	NA	NA	NA	NA	6.498416223	0.002928797	0	0	352536	102	1	0	1	0	0	102	0	NA	NA	NA	NA	NA	NA	NA	NA	NA	NA	NA	NA	NA	NA	NA	NA	NA	NA	NA	NA	NA	NA	NA	NA	NA	NA
Ch4-C_metabat_bin_77	Ch4-C	0m_metabat_bin_51	0.001653281	Unknown	NA	NA	NA	NA	NA	NA	7.299291988	0.003289747	0	0	210769	53	0	0	0	0	0	0	0	0	0	0	0	0	0	0	0	0	0	0	0	0	0	0	0	0	0	0	0	0	0	0	0	0	0
Ch4-C_metabat_bin_76	Ch4-C	Ch4-C_metabat_bin_76	0.003098315	Unknown	NA	NA	NA	NA	NA	NA	8.07557294	0.003639612	0	0	632724	189	0	0	0	0	0	189	0	NA	NA	NA	NA	NA	NA	NA	NA	NA	NA	NA	NA	NA	NA	NA	NA	NA	NA	NA	NA	NA	NA	NA	NA	NA	NA
Ch4-C_metabat_bin_75	Ch4-C	Ch4-C_metabat_bin_75	0.002757903	Unknown	NA	NA	NA	NA	NA	NA	6.868136022	0.003095428	4.17	0	223265	70	0	0	0	0	0	70	0	NA	NA	NA	NA	NA	NA	NA	NA	NA	NA	NA	NA	NA	NA	NA	NA	NA	NA	NA	NA	NA	NA	NA	NA	NA	NA
Ch4-C_metabat_bin_74	Ch4-C	Ch4-C_metabat_bin_74	0.002690058	Bacteria	Proteobacteria	Gammaproteobacteria	Steroidobacterales	Steroidobacteraceae	ZC4RG30	NA	6.882920527	0.003102091	30.52	1.72	1778687	408	3	3	0	0	0	407	1	NA	NA	NA	NA	NA	NA	NA	NA	NA	NA	NA	NA	NA	NA	NA	NA	NA	NA	NA	NA	NA	NA	NA	NA	NA	NA
Ch4-C_metabat_bin_73	Ch4-C	Ch4-C_metabat_bin_73	0.012942862	Bacteria	Proteobacteria	Gammaproteobacteria	Burkholderiales	Burkholderiaceae	GJ-E10	NA	32.42037874	0.01461167	70.27	0.62	2556074	329	6	2	1	2	1	328	1	0	0	1	0	0	0	1	2	0	0	1	1	0	0	0	0	0	0	0	0	1	2	1	0	0	0
Ch4-C_metabat_bin_72	Ch4-C	Ch4-C_metabat_bin_72	0.012475506	Bacteria	Proteobacteria	Alphaproteobacteria	Reyranellales	Reyranellaceae	Enhydrobacter	NA	31.77417927	0.014320432	91.86	6.64	5014272	346	0	0	0	0	0	346	0	0	0	0	1	1	3	1	1	1	0	0	5	0	1	0	0	0	0	0	0	0	2	0	0	3	1
Ch4-C_metabat_bin_71	Ch4-C	Ch4-C_metabat_bin_71	0.004609317	Bacteria	Proteobacteria	Alphaproteobacteria	Caulobacterales	Caulobacteraceae	Palsa-881	NA	12.00193333	0.005409199	73.85	57.76	6857865	1327	3	0	3	0	0	1326	1	NA	NA	NA	NA	NA	NA	NA	NA	NA	NA	NA	NA	NA	NA	NA	NA	NA	NA	NA	NA	NA	NA	NA	NA	NA	NA
Ch4-C_metabat_bin_70	Ch4-C	Ch4-C_metabat_bin_70	0.002342067	Bacteria	Proteobacteria	Alphaproteobacteria	Caulobacterales	Caulobacteraceae	Palsa-881	NA	6.552634792	0.002953233	31.03	1.72	2037787	593	1	0	1	0	0	593	0	NA	NA	NA	NA	NA	NA	NA	NA	NA	NA	NA	NA	NA	NA	NA	NA	NA	NA	NA	NA	NA	NA	NA	NA	NA	NA
Ch4-C_metabat_bin_7	Ch4-C	Ch4-C_metabat_bin_7	0.008089077	Bacteria	Proteobacteria	Gammaproteobacteria	Burkholderiales	Burkholderiaceae	Pelomonas	NA	19.84865228	0.008945669	68.97	1.72	3935401	539	7	1	5	0	1	538	1	0	2	0	2	1	1	2	1	0	1	0	2	0	1	0	0	0	0	0	0	1	4	0	0	2	0
Ch4-C_metabat_bin_69	Ch4-C	Ch4-C_metabat_bin_69	0.003034784	Bacteria	Proteobacteria	Gammaproteobacteria	Burkholderiales	Burkholderiaceae	NA	NA	7.679932506	0.0034613	64.36	20.87	4823531	1157	0	0	0	0	0	1157	0	NA	NA	NA	NA	NA	NA	NA	NA	NA	NA	NA	NA	NA	NA	NA	NA	NA	NA	NA	NA	NA	NA	NA	NA	NA	NA
Ch4-C_metabat_bin_68	Ch4-C	Ch4-C_metabat_bin_68	0.004569608	Bacteria	Proteobacteria	Alphaproteobacteria	Acetobacterales	Acetobacteraceae	70-18	NA	11.35268777	0.005116588	64.88	1.91	3554412	630	2	0	2	0	0	630	0	0	0	1	0	0	0	2	3	0	1	1	2	0	0	0	0	0	0	0	0	2	0	1	0	1	0
Ch4-C_metabat_bin_67	Ch4-C	4m_metabat_bin_16	0.006585353	Bacteria	Proteobacteria	Gammaproteobacteria	Burkholderiales	SG8-41	PALSA-1004	NA	17.63166672	0.007946486	75.02	2.73	3889224	570	2	0	2	0	0	0	0	0	0	0	0	0	2	1	0	0	0	0	1	0	0	0	0	0	0	0	0	0	0	0	0	0	0
Ch4-C_metabat_bin_66	Ch4-C	Ch4-C_metabat_bin_66	0.024225788	Bacteria	Proteobacteria	Gammaproteobacteria	Burkholderiales	Ferrovaceae	NA	NA	60.91462284	0.027453855	86.59	0.61	3663956	265	10	1	7	1	1	265	0	0	1	0	0	0	3	0	3	1	1	2	1	0	2	0	0	0	0	0	0	0	3	0	0	0	0
Ch4-C_metabat_bin_65	Ch4-C	Ch4-C_metabat_bin_65	0.005464493	Bacteria	Proteobacteria	Alphaproteobacteria	Acetobacterales	Acetobacteraceae	BOG-908	NA	14.08679251	0.006348833	86.46	2.49	2966664	428	1	0	1	0	0	428	0	0	0	0	1	0	2	1	1	0	0	0	2	0	0	0	0	0	0	0	0	1	0	1	0	0	1
Ch4-C_metabat_bin_64	Ch4-C	Ch4-C_metabat_bin_64	0.006290571	Bacteria	Proteobacteria	Alphaproteobacteria	Acetobacterales	Acetobacteraceae	UBA6159	NA	20.16118287	0.009086524	41.38	4.31	1985028	465	1	0	1	0	0	465	0	NA	NA	NA	NA	NA	NA	NA	NA	NA	NA	NA	NA	NA	NA	NA	NA	NA	NA	NA	NA	NA	NA	NA	NA	NA	NA
Ch4-C_metabat_bin_63	Ch4-C	Ch4-C_metabat_bin_63	0.002650961	Bacteria	Proteobacteria	Alphaproteobacteria	Sphingomonadales	Sphingomonadaceae	Novosphingobium	NA	9.952603777	0.004485579	45.69	0	2119573	444	0	0	0	0	0	444	0	NA	NA	NA	NA	NA	NA	NA	NA	NA	NA	NA	NA	NA	NA	NA	NA	NA	NA	NA	NA	NA	NA	NA	NA	NA	NA
Ch4-C_metabat_bin_62	Ch4-C	Ch4-C_metabat_bin_62	0.005838697	Bacteria	Proteobacteria	Alphaproteobacteria	Caulobacterales	Caulobacteraceae	BOG-935	NA	14.99485957	0.006758093	57.01	1.23	2096091	430	0	0	0	0	0	430	0	0	0	0	0	1	2	0	2	0	2	0	4	0	0	0	0	0	0	0	0	0	2	0	1	0	0
Ch4-C_metabat_bin_61	Ch4-C	Ch4-C_metabat_bin_61	0.007009548	Unknown	NA	NA	NA	NA	NA	NA	17.22927268	0.00776513	0	0	208213	27	0	0	0	0	0	27	0	NA	NA	NA	NA	NA	NA	NA	NA	NA	NA	NA	NA	NA	NA	NA	NA	NA	NA	NA	NA	NA	NA	NA	NA	NA	NA
Ch4-C_metabat_bin_60	Ch4-C	Ch4-C_metabat_bin_60	0.008509212	Bacteria	Actinobacteriota	Actinobacteria	NA	NA	NA	NA	21.7232004	0.009790516	78.36	2.7	2321081	340	0	0	0	0	0	335	5	0	0	1	1	0	1	1	3	1	1	0	4	0	2	0	0	0	0	0	0	1	0	0	0	1	0
Ch4-C_metabat_bin_6	Ch4-C	Ch4-C_metabat_bin_6	0.003280349	Bacteria	Proteobacteria	Gammaproteobacteria	Burkholderiales	NA	NA	NA	8.464455012	0.003814879	50.86	1.72	3308160	699	4	2	2	0	0	698	1	0	0	1	1	2	0	0	1	0	0	0	4	0	1	0	0	0	0	0	0	0	0	1	0	0	0
Ch4-C_metabat_bin_59	Ch4-C	Ch4-C_metabat_bin_59	0.014196334	Bacteria	Proteobacteria	Gammaproteobacteria	Burkholderiales	Burkholderiaceae	GJ-E10	NA	31.08079289	0.014007927	38.24	3.45	3536374	588	5	2	1	2	0	587	1	NA	NA	NA	NA	NA	NA	NA	NA	NA	NA	NA	NA	NA	NA	NA	NA	NA	NA	NA	NA	NA	NA	NA	NA	NA	NA
Ch4-C_metabat_bin_58	Ch4-C	Ch4-C_metabat_bin_58	0.010228271	Bacteria	Proteobacteria	Alphaproteobacteria	Sphingomonadales	Sphingomonadaceae	Novosphingobium	NA	25.87520599	0.0116618	58.09	3.89	2948397	202	1	0	1	0	0	202	0	0	0	0	0	1	1	1	1	0	1	1	2	0	0	0	0	0	0	0	0	0	3	0	0	2	1
Ch4-C_metabat_bin_57	Ch4-C	Ch4-C_metabat_bin_57	0.004716509	Bacteria	Proteobacteria	Alphaproteobacteria	Sphingomonadales	Sphingomonadaceae	Novosphingobium	NA	12.26199836	0.005526409	91.85	1.48	3728268	264	0	0	0	0	0	264	0	0	0	0	0	2	1	1	1	1	2	0	8	0	0	0	0	0	0	0	0	2	2	2	0	1	1
Ch4-C_metabat_bin_56	Ch4-C	Ch4-C_metabat_bin_56	0.002663976	Unknown	NA	NA	NA	NA	NA	NA	6.840957698	0.003083179	0	0	214411	56	0	0	0	0	0	56	0	NA	NA	NA	NA	NA	NA	NA	NA	NA	NA	NA	NA	NA	NA	NA	NA	NA	NA	NA	NA	NA	NA	NA	NA	NA	NA
Ch4-C_metabat_bin_55	Ch4-C	TBE_metabat_bin_47	0.011656316	Bacteria	Acidobacteriota	Acidobacteriae	Bryobacterales	Bryobacteraceae	BOG-234	NA	31.62572432	0.014253524	99.37	85.3	8121330	332	6	2	3	1	0	0	0	0	0	0	3	5	2	4	2	2	0	0	10	0	0	0	0	0	0	0	0	0	10	0	1	5	0
Ch4-C_metabat_bin_54	Ch4-C	1m_metabat_bin_98	0.025996293	Bacteria	Actinobacteriota	Thermoleophilia	Ga0077560	Ga0077560	Ga0077560	NA	67.90181026	0.030602939	80.23	0.17	1771810	223	0	0	0	0	0	0	0	0	0	1	1	0	0	0	1	0	0	0	0	0	1	0	0	0	0	0	0	0	0	0	0	0	0
Ch4-C_metabat_bin_53	Ch4-C	Ch4-C_metabat_bin_53	0.014416316	Bacteria	Proteobacteria	Alphaproteobacteria	Sphingomonadales	Sphingomonadaceae	Novosphingobium	NA	37.14271812	0.01674	75	24.14	5246748	495	0	0	0	0	0	495	0	NA	NA	NA	NA	NA	NA	NA	NA	NA	NA	NA	NA	NA	NA	NA	NA	NA	NA	NA	NA	NA	NA	NA	NA	NA	NA
Ch4-C_metabat_bin_52	Ch4-C	Ch4-C_metabat_bin_52	0.004759891	Bacteria	Acidobacteriota	Acidobacteriae	Bryobacterales	Bryobacteraceae	BOG-234	NA	12.05967765	0.005435224	61.26	22.41	4753614	935	1	1	0	0	0	931	4	NA	NA	NA	NA	NA	NA	NA	NA	NA	NA	NA	NA	NA	NA	NA	NA	NA	NA	NA	NA	NA	NA	NA	NA	NA	NA
Ch4-C_metabat_bin_51	Ch4-C	Ch4-C_metabat_bin_51	0.02538621	Bacteria	Proteobacteria	Gammaproteobacteria	Burkholderiales	Burkholderiaceae	GJ-E10	NA	59.58687362	0.026855446	71.8	4.63	3081036	344	7	2	3	2	0	344	0	0	1	0	0	1	1	3	2	0	0	0	0	0	0	0	0	0	0	0	0	0	1	2	0	1	1
Ch4-C_metabat_bin_50	Ch4-C	Ch4-C_metabat_bin_50	0.004318027	Unknown	NA	NA	NA	NA	NA	NA	11.16653487	0.00503269	6.9	0	339445	74	0	0	0	0	0	74	0	NA	NA	NA	NA	NA	NA	NA	NA	NA	NA	NA	NA	NA	NA	NA	NA	NA	NA	NA	NA	NA	NA	NA	NA	NA	NA
Ch4-C_metabat_bin_5	Ch4-C	Ch4-C_metabat_bin_5	0.011708507	Bacteria	Proteobacteria	Alphaproteobacteria	Rhizobiales	Beijerinckiaceae	28-YEA-48	NA	28.13654463	0.012680972	49.14	5.17	2503718	584	0	0	0	0	0	584	0	NA	NA	NA	NA	NA	NA	NA	NA	NA	NA	NA	NA	NA	NA	NA	NA	NA	NA	NA	NA	NA	NA	NA	NA	NA	NA
Ch4-C_metabat_bin_49	Ch4-C	Ch4-C_metabat_bin_49	0.004238278	Bacteria	Proteobacteria	Alphaproteobacteria	Caulobacterales	Caulobacteraceae	PMMR1	NA	10.94104827	0.004931065	83.46	3.34	3782682	459	1	0	1	0	0	459	0	0	1	0	0	1	2	2	1	0	0	0	2	0	1	0	0	0	0	0	0	0	1	1	0	2	0
Ch4-C_metabat_bin_48	Ch4-C	Ch4-C_metabat_bin_48	0.003837451	Bacteria	Proteobacteria	Gammaproteobacteria	Burkholderiales	Burkholderiaceae	GJ-E10	NA	9.472700675	0.004269289	22.41	0.86	2425766	562	4	0	4	0	0	562	0	NA	NA	NA	NA	NA	NA	NA	NA	NA	NA	NA	NA	NA	NA	NA	NA	NA	NA	NA	NA	NA	NA	NA	NA	NA	NA
Ch4-C_metabat_bin_47	Ch4-C	Ch4-C_metabat_bin_47	0.054066832	Bacteria	Proteobacteria	Gammaproteobacteria	Burkholderiales	Burkholderiaceae	GJ-E10	NA	135.1175115	0.060896652	96.09	0.62	3726971	86	6	2	3	1	0	86	0	0	0	0	1	2	0	0	0	1	0	0	0	0	0	0	0	0	0	0	0	0	0	0	0	1	0
Ch4-C_metabat_bin_46	Ch4-C	Ch4-C_metabat_bin_46	0.009085118	Bacteria	Proteobacteria	Alphaproteobacteria	Caulobacterales	Caulobacteraceae	NA	NA	22.73044134	0.010244474	85.71	2.87	3560419	471	2	0	2	0	0	471	0	0	0	0	1	1	2	0	2	1	1	0	2	0	0	0	0	0	0	0	0	0	6	1	0	0	0
Ch4-C_metabat_bin_45	Ch4-C	Ch4-C_metabat_bin_45	0.016203657	Bacteria	Proteobacteria	Gammaproteobacteria	Burkholderiales	Burkholderiaceae	GJ-E10	NA	39.27005975	0.01769878	90.91	83.54	6647802	881	9	4	3	0	2	880	1	NA	NA	NA	NA	NA	NA	NA	NA	NA	NA	NA	NA	NA	NA	NA	NA	NA	NA	NA	NA	NA	NA	NA	NA	NA	NA
Ch4-C_metabat_bin_44	Ch4-C	Ch4-C_metabat_bin_44	0.005440527	Bacteria	Proteobacteria	Gammaproteobacteria	Burkholderiales	Burkholderiaceae	GJ-E10	NA	13.06684775	0.00588915	85.13	18.97	3362764	416	3	1	1	0	1	416	0	NA	NA	NA	NA	NA	NA	NA	NA	NA	NA	NA	NA	NA	NA	NA	NA	NA	NA	NA	NA	NA	NA	NA	NA	NA	NA
Ch4-C_metabat_bin_43	Ch4-C	1m_metabat_bin_32	0.002462865	Bacteria	Eremiobacterota	Eremiobacteria	UBP12	UBA5184	Bog-1524	NA	8.499641691	0.003830738	59.73	0.85	1394044	254	0	0	0	0	0	0	0	0	0	1	0	0	0	0	1	0	0	0	1	0	0	0	0	0	0	0	0	0	0	0	0	0	0
Ch4-C_metabat_bin_42	Ch4-C	Ch4-C_metabat_bin_42	0.020699308	Bacteria	Proteobacteria	Alphaproteobacteria	Acetobacterales	Acetobacteraceae	70-18	NA	55.26752112	0.02490874	65.29	0.66	2801215	514	2	0	2	0	0	514	0	0	0	0	1	2	0	0	0	0	1	0	1	0	0	0	0	0	0	0	0	0	0	0	0	1	0
Ch4-C_metabat_bin_41	Ch4-C	1m_metabat_bin_76	0.004808704	Bacteria	Verrucomicrobiota	Verrucomicrobiae	Verrucomicrobiales	Verrucomicrobiaceae	Prosthecobacter	NA	15.31020222	0.006900216	57.74	0	3820873	462	0	0	0	0	0	0	0	0	0	0	0	0	0	0	0	0	0	0	0	0	0	0	0	0	0	0	0	0	0	0	0	0	0
Ch4-C_metabat_bin_40	Ch4-C	Ch4-C_metabat_bin_40	0.008491359	Bacteria	Acidobacteriota	Acidobacteriae	Bryobacterales	Bryobacteraceae	BOG-234	NA	21.67619896	0.009769333	64.14	1.72	5304280	753	4	3	1	0	0	751	2	0	0	0	0	2	1	3	1	0	0	2	0	0	1	0	0	0	0	0	0	0	1	3	0	1	0
Ch4-C_metabat_bin_4	Ch4-C	Ch4-C_metabat_bin_4	0.011769942	Bacteria	Proteobacteria	Alphaproteobacteria	Acetobacterales	Acetobacteraceae	BOG-934	NA	29.98399105	0.013513605	57.07	1.72	3361131	700	2	0	2	0	0	700	0	0	0	0	0	0	0	0	0	0	0	0	3	1	0	0	0	0	0	0	0	0	0	1	0	2	0
Ch4-C_metabat_bin_39	Ch4-C	Ch4-C_metabat_bin_39	0.018776903	Bacteria	Proteobacteria	Alphaproteobacteria	Sphingomonadales	Sphingomonadaceae	Novosphingobium	NA	49.31412918	0.022225582	98.43	1.02	4049080	91	3	1	2	0	0	91	0	0	0	0	2	1	4	1	0	0	1	1	2	0	0	0	0	0	0	0	0	0	0	1	1	4	0
Ch4-C_metabat_bin_38	Ch4-C	Ch4-C_metabat_bin_38	0.019211944	Bacteria	Proteobacteria	Gammaproteobacteria	Burkholderiales	NA	NA	NA	49.28550029	0.022212679	92.43	4.23	5515051	330	8	2	5	0	1	328	2	0	1	2	1	6	1	0	2	1	0	0	6	0	2	0	0	0	0	0	0	0	2	1	0	2	1
Ch4-C_metabat_bin_37	Ch4-C	Ch4-C_metabat_bin_37	0.004302502	Bacteria	Proteobacteria	Gammaproteobacteria	Burkholderiales	Burkholderiaceae	GJ-E10	NA	10.58151462	0.004769025	26.49	5.17	2414753	508	2	0	2	0	0	508	0	NA	NA	NA	NA	NA	NA	NA	NA	NA	NA	NA	NA	NA	NA	NA	NA	NA	NA	NA	NA	NA	NA	NA	NA	NA	NA
Ch4-C_metabat_bin_36	Ch4-C	Ch4-C_metabat_bin_36	0.003328063	Bacteria	Actinobacteriota	Acidimicrobiia	Acidimicrobiales	Bog-793	NA	NA	8.515113603	0.003837711	21.63	0	904906	234	0	0	0	0	0	233	1	NA	NA	NA	NA	NA	NA	NA	NA	NA	NA	NA	NA	NA	NA	NA	NA	NA	NA	NA	NA	NA	NA	NA	NA	NA	NA
Ch4-C_metabat_bin_35	Ch4-C	Ch4-C_metabat_bin_35	0.005032095	Bacteria	Proteobacteria	Gammaproteobacteria	Burkholderiales	Burkholderiaceae	Hylemonella	NA	12.78656057	0.005762826	93.01	1.65	3515319	253	1	0	1	0	0	253	0	0	0	0	1	1	4	1	4	0	1	1	3	0	0	0	0	0	0	0	0	0	1	0	0	1	1
Ch4-C_metabat_bin_34	Ch4-C	Ch4-C_metabat_bin_34	0.00997299	Bacteria	Proteobacteria	Alphaproteobacteria	Caulobacterales	Caulobacteraceae	BOG-935	NA	25.34588392	0.011423238	93.24	6.33	4200814	229	1	0	1	0	0	229	0	0	2	0	0	1	0	1	0	0	1	0	5	0	0	0	0	0	0	0	0	1	1	1	0	1	0
Ch4-C_metabat_bin_33	Ch4-C	Ch4-C_metabat_bin_33	0.009331332	Bacteria	Proteobacteria	Alphaproteobacteria	Rhizobiales	Beijerinckiaceae	28-YEA-48	NA	24.07824166	0.010851919	56.35	0	2081229	399	0	0	0	0	0	396	3	0	0	0	1	0	1	1	2	0	0	0	2	0	1	0	0	0	0	0	0	0	2	0	0	2	0
Ch4-C_metabat_bin_32	Ch4-C	Ch4-C_metabat_bin_32	0.003552215	Bacteria	Armatimonadota	Chthonomonadetes	Chthonomonadales	Chthonomonadaceae	NA	NA	9.116365775	0.004108691	56.28	1.16	2981727	537	0	0	0	0	0	536	1	0	0	0	0	1	2	1	1	0	0	0	0	0	1	0	0	0	0	0	0	3	1	4	0	5	3
Ch4-C_metabat_bin_31	Ch4-C	Ch4-C_metabat_bin_31	0.005042538	Bacteria	Verrucomicrobiota	Verrucomicrobiae	Opitutales	Opitutaceae	Palsa-1447	NA	12.94418799	0.005833868	47.02	1.75	1733342	304	1	1	0	0	0	302	2	NA	NA	NA	NA	NA	NA	NA	NA	NA	NA	NA	NA	NA	NA	NA	NA	NA	NA	NA	NA	NA	NA	NA	NA	NA	NA
Ch4-C_metabat_bin_30	Ch4-C	Ch4-C_metabat_bin_30	0.050388084	Bacteria	Proteobacteria	Gammaproteobacteria	Burkholderiales	Burkholderiaceae	GJ-E10	NA	124.4689057	0.056097389	56.03	2.04	2299505	335	5	4	0	0	1	334	1	0	0	1	1	1	1	1	2	0	0	0	0	0	0	0	1	1	0	0	0	0	0	0	0	1	0
Ch4-C_metabat_bin_3	Ch4-C	Ch4-C_metabat_bin_3	0.002429977	Unknown	NA	NA	NA	NA	NA	NA	6.236316828	0.002810671	0	0	211060	58	0	0	0	0	0	58	0	NA	NA	NA	NA	NA	NA	NA	NA	NA	NA	NA	NA	NA	NA	NA	NA	NA	NA	NA	NA	NA	NA	NA	NA	NA	NA
Ch4-C_metabat_bin_29	Ch4-C	Ch4-C_metabat_bin_29	0.001672291	Bacteria	Verrucomicrobiota	Verrucomicrobiae	Opitutales	Opitutaceae	Palsa-1447	NA	8.693835054	0.003918259	51.58	17.54	2958721	641	1	1	0	0	0	640	1	NA	NA	NA	NA	NA	NA	NA	NA	NA	NA	NA	NA	NA	NA	NA	NA	NA	NA	NA	NA	NA	NA	NA	NA	NA	NA
Ch4-C_metabat_bin_28	Ch4-C	Ch4-C_metabat_bin_28	0.001592911	Bacteria	Actinobacteriota	Acidimicrobiia	Acidimicrobiales	RAAP-2	RAAP-2	NA	7.702104389	0.003471292	8.33	0	748145	183	0	0	0	0	0	183	0	NA	NA	NA	NA	NA	NA	NA	NA	NA	NA	NA	NA	NA	NA	NA	NA	NA	NA	NA	NA	NA	NA	NA	NA	NA	NA
Ch4-C_metabat_bin_27	Ch4-C	Ch4-C_metabat_bin_27	0.004447347	Bacteria	Myxococcota	Polyangia	Polyangiales	NA	NA	NA	11.44314171	0.005157355	90.35	2.39	7132268	866	9	2	0	7	0	825	41	0	0	0	1	3	1	3	5	0	1	0	7	0	1	0	0	0	0	0	0	1	5	1	0	1	0
Ch4-C_metabat_bin_26	Ch4-C	Ch4-C_metabat_bin_26	0.003146066	Bacteria	Proteobacteria	Gammaproteobacteria	Burkholderiales	Burkholderiaceae	Symbiobacter	NA	8.040657806	0.003623876	12.07	3.45	1747436	380	0	0	0	0	0	380	0	NA	NA	NA	NA	NA	NA	NA	NA	NA	NA	NA	NA	NA	NA	NA	NA	NA	NA	NA	NA	NA	NA	NA	NA	NA	NA
Ch4-C_metabat_bin_25	Ch4-C	Ch4-C_metabat_bin_25	0.006359048	Bacteria	Proteobacteria	Alphaproteobacteria	Rhizobiales	Beijerinckiaceae	28-YEA-48	NA	15.79320661	0.007117903	63.67	5.1	4279689	662	0	0	0	0	0	661	1	0	0	0	1	3	1	0	0	1	0	0	5	0	1	0	0	0	0	0	0	0	1	0	0	1	1
Ch4-C_metabat_bin_24	Ch4-C	Ch4-C_metabat_bin_24	0.007299465	Bacteria	Proteobacteria	Gammaproteobacteria	Burkholderiales	Burkholderiaceae	Vitreoscilla	NA	18.04346139	0.00813208	91.68	2.28	5709471	464	0	0	0	0	0	464	0	0	0	1	1	2	3	3	5	1	0	0	9	0	2	0	1	1	0	0	0	0	0	2	0	3	0
Ch4-C_metabat_bin_23	Ch4-C	Ch4-C_metabat_bin_23	0.002964134	Unknown	NA	NA	NA	NA	NA	NA	7.681600428	0.003462051	10.53	0	691940	177	1	1	0	0	0	177	0	NA	NA	NA	NA	NA	NA	NA	NA	NA	NA	NA	NA	NA	NA	NA	NA	NA	NA	NA	NA	NA	NA	NA	NA	NA	NA
Ch4-C_metabat_bin_22	Ch4-C	Ch4-C_metabat_bin_22	0.002520127	Unknown	NA	NA	NA	NA	NA	NA	6.502932533	0.002930833	0	0	302472	87	0	0	0	0	0	87	0	NA	NA	NA	NA	NA	NA	NA	NA	NA	NA	NA	NA	NA	NA	NA	NA	NA	NA	NA	NA	NA	NA	NA	NA	NA	NA
Ch4-C_metabat_bin_21	Ch4-C	Ch4-C_metabat_bin_21	0.005589065	Bacteria	Proteobacteria	Gammaproteobacteria	Steroidobacterales	Steroidobacteraceae	NA	NA	15.71980467	0.007084822	93.1	83.25	7765486	958	4	0	4	0	0	956	2	NA	NA	NA	NA	NA	NA	NA	NA	NA	NA	NA	NA	NA	NA	NA	NA	NA	NA	NA	NA	NA	NA	NA	NA	NA	NA
Ch4-C_metabat_bin_20	Ch4-C	Ch4-C_metabat_bin_20	0.005700057	Bacteria	Proteobacteria	Alphaproteobacteria	Rhodospirillales	Magnetospirillaceae	NA	NA	14.8111332	0.006675289	79.78	1.24	3245023	445	3	0	3	0	0	445	0	0	0	0	1	2	1	0	1	0	1	0	1	0	0	0	0	0	0	0	0	2	2	0	0	0	0
Ch4-C_metabat_bin_2	Ch4-C	Ch4-C_metabat_bin_2	0.007106031	Bacteria	Proteobacteria	Gammaproteobacteria	Burkholderiales	Burkholderiaceae	GJ-E10	NA	15.89778147	0.007165035	62.24	0	3361382	419	6	0	6	0	0	419	0	0	0	0	1	1	1	2	2	0	1	0	2	0	1	0	0	0	0	0	0	1	3	0	0	0	0
Ch4-C_metabat_bin_19	Ch4-C	Ch4-C_metabat_bin_19	0.002186238	Unknown	NA	NA	NA	NA	NA	NA	5.820451346	0.002623243	4.17	0	215043	66	0	0	0	0	0	63	3	NA	NA	NA	NA	NA	NA	NA	NA	NA	NA	NA	NA	NA	NA	NA	NA	NA	NA	NA	NA	NA	NA	NA	NA	NA	NA
Ch4-C_metabat_bin_18	Ch4-C	Ch4-C_metabat_bin_18	0.004491569	Bacteria	Proteobacteria	Gammaproteobacteria	Nevskiales	Nevskiaceae	NA	NA	11.35172329	0.005116154	81.36	7.22	4737196	680	5	1	4	0	0	678	2	0	0	0	1	0	2	1	1	0	1	1	3	0	0	0	0	0	0	0	0	1	3	0	0	3	0
Ch4-C_metabat_bin_17	Ch4-C	Ch4-C_metabat_bin_17	0.00269221	Unknown	NA	NA	NA	NA	NA	NA	6.905003518	0.003112044	4.17	0	605456	168	1	1	0	0	0	168	0	NA	NA	NA	NA	NA	NA	NA	NA	NA	NA	NA	NA	NA	NA	NA	NA	NA	NA	NA	NA	NA	NA	NA	NA	NA	NA
Ch4-C_metabat_bin_16	Ch4-C	Ch4-C_metabat_bin_16	0.004262423	Unknown	NA	NA	NA	NA	NA	NA	10.96732791	0.004942909	12.07	0	1110938	262	0	0	0	0	0	262	0	NA	NA	NA	NA	NA	NA	NA	NA	NA	NA	NA	NA	NA	NA	NA	NA	NA	NA	NA	NA	NA	NA	NA	NA	NA	NA
Ch4-C_metabat_bin_15	Ch4-C	Ch4-C_metabat_bin_15	0.007299574	Bacteria	Proteobacteria	Gammaproteobacteria	Steroidobacterales	Steroidobacteraceae	NA	NA	16.88515987	0.00761004	77.53	14.01	4131307	531	10	3	5	1	1	530	1	NA	NA	NA	NA	NA	NA	NA	NA	NA	NA	NA	NA	NA	NA	NA	NA	NA	NA	NA	NA	NA	NA	NA	NA	NA	NA
Ch4-C_metabat_bin_14	Ch4-C	1m_metabat_bin_102	0.003932388	Bacteria	Actinobacteriota	Acidimicrobiia	Acidimicrobiales	RAAP-2	RAAP-2	NA	12.65489088	0.005703483	74.82	6.4	1838635	165	0	0	0	0	0	0	0	0	0	0	0	0	0	0	0	0	0	0	0	0	0	0	0	0	0	0	0	0	0	0	0	0	0
Ch4-C_metabat_bin_13	Ch4-C	Ch4-C_metabat_bin_13	0.006216353	Bacteria	Proteobacteria	Alphaproteobacteria	Acetobacterales	Acetobacteraceae	BOG-934	NA	15.65129829	0.007053946	90.52	102.71	10813438	978	4	0	4	0	0	978	0	NA	NA	NA	NA	NA	NA	NA	NA	NA	NA	NA	NA	NA	NA	NA	NA	NA	NA	NA	NA	NA	NA	NA	NA	NA	NA
Ch4-C_metabat_bin_12	Ch4-C	Ch4-A_metabat_bin_26	0.00552089	Bacteria	Acidobacteriota	Holophagae	Holophagales	Holophagaceae	Geothrix	NA	16.79062258	0.007567433	88.27	0	2857498	246	7	5	0	2	0	0	0	0	0	0	0	0	0	0	0	0	0	0	0	0	0	0	0	0	0	0	0	0	0	0	0	1	0
Ch4-C_metabat_bin_11	Ch4-C	Ch4-C_metabat_bin_11	0.005728661	Unknown	NA	NA	NA	NA	NA	NA	13.70151081	0.006175189	0	0	562665	93	0	0	0	0	0	92	1	NA	NA	NA	NA	NA	NA	NA	NA	NA	NA	NA	NA	NA	NA	NA	NA	NA	NA	NA	NA	NA	NA	NA	NA	NA	NA
Ch4-C_metabat_bin_105	Ch4-C	Ch4-C_metabat_bin_105	0.004919205	Bacteria	Proteobacteria	Gammaproteobacteria	Burkholderiales	Burkholderiaceae	Herbaspirillum	NA	12.69883421	0.005723288	13.79	0	715586	136	0	0	0	0	0	135	1	NA	NA	NA	NA	NA	NA	NA	NA	NA	NA	NA	NA	NA	NA	NA	NA	NA	NA	NA	NA	NA	NA	NA	NA	NA	NA
Ch4-C_metabat_bin_104	Ch4-C	Ch4-C_metabat_bin_104	0.00453925	Bacteria	Actinobacteriota	Acidimicrobiia	Acidimicrobiales	RAAP-2	NA	NA	11.58688865	0.005222141	73.73	2.99	2123553	349	0	0	0	0	0	335	14	0	1	0	1	0	1	1	0	1	0	0	2	0	0	0	0	0	0	0	0	2	2	0	0	2	0
Ch4-C_metabat_bin_103	Ch4-C	Ch4-C_metabat_bin_103	0.007959177	Bacteria	Proteobacteria	Alphaproteobacteria	Rhizobiales	Anderseniellaceae	PALSA-927	NA	20.11971216	0.009067834	71.68	1.67	1907060	374	0	0	0	0	0	374	0	0	0	0	1	1	0	0	2	1	0	0	0	1	0	0	0	0	0	0	0	0	1	0	0	1	0
Ch4-C_metabat_bin_102	Ch4-C	Ch4-C_metabat_bin_102	0.004709487	Unknown	NA	NA	NA	NA	NA	NA	12.04095225	0.005426785	4.17	0	369951	72	1	1	0	0	0	72	0	NA	NA	NA	NA	NA	NA	NA	NA	NA	NA	NA	NA	NA	NA	NA	NA	NA	NA	NA	NA	NA	NA	NA	NA	NA	NA
Ch4-C_metabat_bin_101	Ch4-C	Ch4-C_metabat_bin_101	0.005645306	Bacteria	Verrucomicrobiota	Verrucomicrobiae	Pedosphaerales	Pedosphaeraceae	UBA11358	NA	14.62879482	0.00659311	65.52	3.45	3457922	576	5	5	0	0	0	576	0	0	0	0	2	1	3	1	1	0	0	0	3	0	1	0	0	0	0	0	0	2	2	3	0	8	1
Ch4-C_metabat_bin_100	Ch4-C	Ch4-C_metabat_bin_100	0.009720488	Unknown	NA	NA	NA	NA	NA	NA	22.8612147	0.010303412	0	0	234142	29	0	0	0	0	0	29	0	NA	NA	NA	NA	NA	NA	NA	NA	NA	NA	NA	NA	NA	NA	NA	NA	NA	NA	NA	NA	NA	NA	NA	NA	NA	NA
Ch4-C_metabat_bin_10	Ch4-C	0m_metabat_bin_52	0.005739987	Bacteria	Proteobacteria	Alphaproteobacteria	Caulobacterales	Caulobacteraceae	PMMR1	NA	15.2767988	0.006885162	44.54	1.72	2394769	499	1	0	1	0	0	0	0	0	0	0	0	0	0	0	0	0	0	0	0	0	0	0	0	0	0	0	0	0	0	0	0	0	0
Ch4-C_metabat_bin_1	Ch4-C	Ch4-C_metabat_bin_1	0.005394486	Bacteria	Verrucomicrobiota	Verrucomicrobiae	Pedosphaerales	UBA9464	UBA9464	NA	13.78537435	0.006212986	66.98	3.04	4128185	763	0	0	0	0	0	763	0	0	0	1	0	0	0	1	2	1	0	0	3	0	0	0	0	0	0	0	0	1	0	1	0	1	2
Ch4-A_metabat_bin_9	Ch4-A	Ch4-A_metabat_bin_9	0.001666284	Unknown	NA	NA	NA	NA	NA	NA	7.42705777	0.005926716	5.86	0	252776	79	0	0	0	0	0	79	0	NA	NA	NA	NA	NA	NA	NA	NA	NA	NA	NA	NA	NA	NA	NA	NA	NA	NA	NA	NA	NA	NA	NA	NA	NA	NA
Ch4-A_metabat_bin_8	Ch4-A	4m_metabat_bin_91	0.009229803	Bacteria	Acidobacteriota	Holophagae	Holophagales	Holophagaceae	Holophaga	NA	15.44054229	0.012321395	87.91	5.22	4436489	472	7	5	0	2	0	0	0	0	0	0	0	1	1	0	0	0	0	0	1	0	1	0	0	0	0	0	0	0	0	0	0	0	0
Ch4-A_metabat_bin_7	Ch4-A	4m_metabat_bin_88	0.082254864	Bacteria	Desulfuromonadota	Desulfuromonadia	Geobacterales	Geobacteraceae	Geobacter	NA	107.3511351	0.085665107	86.34	8.23	4751742	255	26	22	2	2	0	0	0	0	0	0	0	0	0	0	1	0	0	0	0	0	0	0	1	1	0	1	0	0	0	0	0	0	0
Ch4-A_metabat_bin_6	Ch4-A	TBE_metabat_bin_76	0.001636315	Bacteria	Acidobacteriota	Acidobacteriae	Acidobacteriales	Acidobacteriaceae	Terracidiphilus	NA	9.022535371	0.007199891	34.77	4.31	1325622	302	1	1	0	0	0	0	0	0	2	0	0	2	5	2	3	0	1	1	5	0	1	0	0	0	0	0	0	2	10	2	2	8	2
Ch4-A_metabat_bin_56	Ch4-A	Ch12-A_metabat_bin_27	0.002804654	Bacteria	Verrucomicrobiota	Verrucomicrobiae	Chthoniobacterales	Chthoniobacteraceae	NA	NA	11.02186129	0.008795333	37.24	0	2268816	435	2	2	0	0	0	0	0	0	0	0	0	0	0	1	0	0	0	0	2	0	0	0	0	0	0	0	0	0	0	0	0	3	0
Ch4-A_metabat_bin_55	Ch4-A	4m_metabat_bin_9	0.009756947	Bacteria	Acidobacteriota	Holophagae	Holophagales	Holophagaceae	Holophaga	NA	52.0871234	0.041564991	64.15	0	3763919	651	10	6	0	4	0	0	0	0	0	0	0	1	0	0	0	0	0	0	1	0	0	0	0	0	0	0	0	0	0	0	0	0	0
Ch4-A_metabat_bin_54	Ch4-A	TBH_metabat_bin_37	0.016725998	Bacteria	Verrucomicrobiota	Verrucomicrobiae	Chthoniobacterales	Terrimicrobiaceae	NA	NA	34.54820933	0.027569118	99.32	3.72	3840444	118	2	2	0	0	0	0	0	0	2	0	3	3	5	2	4	0	1	0	7	0	2	0	0	0	0	0	0	1	12	3	0	19	3
Ch4-A_metabat_bin_53	Ch4-A	Ch12-A_metabat_bin_24	0.005831822	Bacteria	Verrucomicrobiota	Kiritimatiellae	LD1-PB3	GWF2-57-35	NA	NA	16.03444281	0.012795321	69.98	4.51	3478046	464	0	0	0	0	0	0	0	0	0	0	0	0	0	0	2	0	0	0	1	0	0	0	0	0	0	0	0	0	1	1	0	2	0
Ch4-A_metabat_bin_52	Ch4-A	D2m2019_metabat_bin_42	0.006460135	Bacteria	Bdellovibrionota	Bacteriovoracia	UBA1018	UBA1018	UBA1018	NA	9.152025955	0.007303223	29.61	0	391675	74	0	0	0	0	0	72	2	0	0	0	0	1	1	0	1	0	0	0	4	0	0	0	0	0	0	0	0	0	0	0	0	0	1
Ch4-A_metabat_bin_51	Ch4-A	Ch4-A_metabat_bin_51	0.003533784	Bacteria	Verrucomicrobiota	Verrucomicrobiae	Chthoniobacterales	Chthoniobacteraceae	NA	NA	9.108877682	0.007268791	64.26	13.09	3595849	796	0	0	0	0	0	795	1	NA	NA	NA	NA	NA	NA	NA	NA	NA	NA	NA	NA	NA	NA	NA	NA	NA	NA	NA	NA	NA	NA	NA	NA	NA	NA
Ch4-A_metabat_bin_50	Ch4-A	Ch4-A_metabat_bin_50	0.003986236	Bacteria	Acidobacteriota	Holophagae	Holophagales	Holophagaceae	Holophaga	NA	8.969526968	0.007157591	32.07	6.03	3076641	807	5	4	0	1	0	804	3	NA	NA	NA	NA	NA	NA	NA	NA	NA	NA	NA	NA	NA	NA	NA	NA	NA	NA	NA	NA	NA	NA	NA	NA	NA	NA
Ch4-A_metabat_bin_5	Ch4-A	Ch4-A_metabat_bin_5	0.002794442	Unknown	NA	NA	NA	NA	NA	NA	5.732178198	0.00457422	0	0	316106	99	0	0	0	0	0	99	0	NA	NA	NA	NA	NA	NA	NA	NA	NA	NA	NA	NA	NA	NA	NA	NA	NA	NA	NA	NA	NA	NA	NA	NA	NA	NA
Ch4-A_metabat_bin_49	Ch4-A	0m_metabat_bin_52	0.002918267	Bacteria	Proteobacteria	Alphaproteobacteria	Caulobacterales	Caulobacteraceae	PMMR1	NA	7.047872905	0.00562413	18.97	0	650250	188	1	0	1	0	0	0	0	0	0	0	0	0	0	0	0	0	0	0	0	0	0	0	0	0	0	0	0	0	0	0	0	0	0
Ch4-A_metabat_bin_48	Ch4-A	Ch12-A_metabat_bin_57	0.00396127	Bacteria	Spirochaetota	Spirochaetia	Treponematales	UBA8932	UBA1306	NA	10.31083297	0.008227939	50.91	0	2365097	532	2	2	0	0	0	0	0	0	0	0	1	0	0	3	0	0	0	0	0	0	1	0	0	0	0	0	0	0	0	1	0	1	0
Ch4-A_metabat_bin_47	Ch4-A	Ch4-A_metabat_bin_47	0.006685205	Bacteria	Verrucomicrobiota	Verrucomicrobiae	Palsa-1439	Palsa-1439	NA	NA	15.9423823	0.012721858	60.34	5.17	2468123	389	6	5	0	1	0	388	1	0	0	0	0	0	1	0	3	0	0	0	1	0	0	0	0	0	0	0	0	0	0	0	0	1	0
Ch4-A_metabat_bin_46	Ch4-A	TBE_metabat_bin_53	0.002513719	Bacteria	Actinobacteriota	Acidimicrobiia	Acidimicrobiales	RAAP-2	RAAP-2	NA	6.262249685	0.004997211	8.33	0	740318	207	0	0	0	0	0	0	0	0	1	0	1	0	2	4	3	2	1	0	9	0	0	0	0	0	0	0	0	2	7	2	0	1	1
Ch4-A_metabat_bin_45	Ch4-A	Ch12-A_metabat_bin_79	0.005871865	Bacteria	Planctomycetota	Phycisphaerae	UBA1161	UBA1161	NA	NA	17.33646541	0.013834322	66.82	3.92	3804523	500	6	5	0	1	0	0	0	0	1	0	0	1	0	0	0	0	0	0	0	0	1	0	0	0	0	0	0	1	3	1	0	4	0
Ch4-A_metabat_bin_44	Ch4-A	Ch12-A_metabat_bin_28	0.005158757	Bacteria	Verrucomicrobiota	Verrucomicrobiae	Pedosphaerales	Pedosphaeraceae	NA	NA	11.57393751	0.009235884	76.63	12.78	6381641	676	2	1	0	1	0	0	0	NA	NA	NA	NA	NA	NA	NA	NA	NA	NA	NA	NA	NA	NA	NA	NA	NA	NA	NA	NA	NA	NA	NA	NA	NA	NA
Ch4-A_metabat_bin_43	Ch4-A	Ch4-A_metabat_bin_43	0.005845479	Bacteria	Elusimicrobiota	Elusimicrobia	UBA1565	UBA9628	UBA9628	NA	11.66111356	0.009305449	86.21	3.37	2406057	264	1	0	1	0	0	264	0	0	0	0	1	1	0	2	0	0	0	0	0	0	0	0	0	0	0	0	0	0	0	0	0	0	0
Ch4-A_metabat_bin_42	Ch4-A	4m_metabat_bin_22	0.002967381	Bacteria	Proteobacteria	Alphaproteobacteria	Acetobacterales	Acetobacteraceae	NA	NA	8.125315051	0.006483918	68.97	18.67	5051067	1333	2	0	2	0	0	0	0	0	0	0	0	0	0	1	0	0	0	0	1	0	0	0	0	0	0	0	0	0	1	0	0	0	0
Ch4-A_metabat_bin_41	Ch4-A	Ch4-A_metabat_bin_41	0.003729976	Bacteria	Verrucomicrobiota	Kiritimatiellae	RFP12	NA	NA	NA	10.614794	0.008470497	16.55	0	467131	99	0	0	0	0	0	99	0	NA	NA	NA	NA	NA	NA	NA	NA	NA	NA	NA	NA	NA	NA	NA	NA	NA	NA	NA	NA	NA	NA	NA	NA	NA	NA
Ch4-A_metabat_bin_40	Ch4-A	Ch4-A_metabat_bin_40	0.004764321	Unknown	NA	NA	NA	NA	NA	NA	10.38043453	0.008283481	0	0	331702	68	0	0	0	0	0	68	0	NA	NA	NA	NA	NA	NA	NA	NA	NA	NA	NA	NA	NA	NA	NA	NA	NA	NA	NA	NA	NA	NA	NA	NA	NA	NA
Ch4-A_metabat_bin_4	Ch4-A	TBH_metabat_bin_73	0.00641026	Bacteria	Proteobacteria	Gammaproteobacteria	Steroidobacterales	Steroidobacteraceae	NA	NA	14.43486788	0.011518877	81.06	24.13	3791176	558	6	3	2	0	1	0	0	0	3	0	3	2	12	7	3	4	2	1	7	0	1	0	0	0	0	0	0	0	6	3	0	5	0
Ch4-A_metabat_bin_39	Ch4-A	Ch4-A_metabat_bin_39	0.003588347	Bacteria	Proteobacteria	Gammaproteobacteria	Steroidobacterales	Steroidobacteraceae	NA	NA	11.49209305	0.009170573	18.37	0	2430172	462	4	2	1	1	0	461	1	NA	NA	NA	NA	NA	NA	NA	NA	NA	NA	NA	NA	NA	NA	NA	NA	NA	NA	NA	NA	NA	NA	NA	NA	NA	NA
Ch4-A_metabat_bin_38	Ch4-A	Ch4-A_metabat_bin_38	0.003060069	Unknown	NA	NA	NA	NA	NA	NA	13.08724317	0.010443486	13.79	0	252667	66	0	0	0	0	0	66	0	NA	NA	NA	NA	NA	NA	NA	NA	NA	NA	NA	NA	NA	NA	NA	NA	NA	NA	NA	NA	NA	NA	NA	NA	NA	NA
Ch4-A_metabat_bin_37	Ch4-A	Ch4-A_metabat_bin_37	0.004999562	Bacteria	Desulfuromonadota	Desulfuromonadia	Geobacterales	Pelobacteraceae	Pelobacter	NA	9.935347018	0.007928305	26.32	0	1382059	270	0	0	0	0	0	270	0	NA	NA	NA	NA	NA	NA	NA	NA	NA	NA	NA	NA	NA	NA	NA	NA	NA	NA	NA	NA	NA	NA	NA	NA	NA	NA
Ch4-A_metabat_bin_36	Ch4-A	TBE_metabat_bin_25	0.001684413	Unknown	NA	NA	NA	NA	NA	NA	7.684371235	0.00613205	7.24	0	1178321	310	3	3	0	0	0	0	0	0	0	0	2	4	6	7	8	2	1	1	14	0	5	0	0	0	0	0	0	6	13	9	1	16	2
Ch4-A_metabat_bin_35	Ch4-A	Ch4-A_metabat_bin_35	0.002206199	Unknown	NA	NA	NA	NA	NA	NA	5.825317256	0.004648544	0	0	1023106	313	3	1	0	2	0	258	55	NA	NA	NA	NA	NA	NA	NA	NA	NA	NA	NA	NA	NA	NA	NA	NA	NA	NA	NA	NA	NA	NA	NA	NA	NA	NA
Ch4-A_metabat_bin_34	Ch4-A	Ch4-A_metabat_bin_34	0.007384969	Bacteria	Proteobacteria	Alphaproteobacteria	Rhizobiales	Beijerinckiaceae	NA	NA	18.44272411	0.014717105	88.16	2	5142658	707	1	1	0	0	0	707	0	0	4	0	0	0	1	1	0	0	0	1	2	0	1	0	0	0	0	0	0	1	1	2	0	2	1
Ch4-A_metabat_bin_33	Ch4-A	TBH_metabat_bin_44	0.012081158	Bacteria	Verrucomicrobiota	Kiritimatiellae	LD1-PB3	GWF2-57-35	NA	NA	25.70139461	0.02050945	94.09	3.86	6482009	208	2	0	1	1	0	0	0	0	5	1	3	4	7	9	10	3	1	3	16	1	3	0	0	0	0	0	0	5	10	13	0	25	10
Ch4-A_metabat_bin_32	Ch4-A	Ch4-A_metabat_bin_32	0.006289227	Bacteria	Myxococcota	Polyangia	Polyangiales	Polyangiaceae	NA	NA	12.73057554	0.010158869	83.76	3.33	6159559	798	23	10	1	12	0	774	24	0	0	0	0	0	0	0	0	0	0	0	0	0	1	0	0	0	0	0	0	0	0	0	0	1	0
Ch4-A_metabat_bin_31	Ch4-A	Ch4-A_metabat_bin_31	0.004930496	Bacteria	Proteobacteria	Gammaproteobacteria	Burkholderiales	Burkholderiaceae	Rhodoferax	NA	14.40222477	0.011492828	59.4	0	3458153	471	3	0	3	0	0	471	0	0	0	1	0	2	0	1	0	0	0	0	1	0	0	0	0	0	0	0	0	0	1	0	0	0	0
Ch4-A_metabat_bin_30	Ch4-A	2m_metabat_bin_44	0.099124732	Bacteria	Acidobacteriota	Holophagae	Holophagales	Holophagaceae	Holophaga	NA	205.8864599	0.164295288	95.27	0.88	4468821	128	10	6	1	3	0	0	0	0	0	0	0	0	0	0	0	0	0	0	0	0	0	0	0	0	0	0	0	0	0	0	0	0	0
Ch4-A_metabat_bin_3	Ch4-A	Ch4-A_metabat_bin_3	0.030966088	Unknown	NA	NA	NA	NA	NA	NA	81.87175772	0.065332825	0	0	254816	19	0	0	0	0	0	19	0	NA	NA	NA	NA	NA	NA	NA	NA	NA	NA	NA	NA	NA	NA	NA	NA	NA	NA	NA	NA	NA	NA	NA	NA	NA	NA
Ch4-A_metabat_bin_29	Ch4-A	Ch4-A_metabat_bin_29	0.008497918	Bacteria	Verrucomicrobiota	Verrucomicrobiae	Pedosphaerales	Pedosphaeraceae	UBA11358	NA	15.23037072	0.01215368	28.24	1.72	743076	186	0	0	0	0	0	185	1	NA	NA	NA	NA	NA	NA	NA	NA	NA	NA	NA	NA	NA	NA	NA	NA	NA	NA	NA	NA	NA	NA	NA	NA	NA	NA
Ch4-A_metabat_bin_28	Ch4-A	Ch12-A_metabat_bin_16	0.013251286	Bacteria	Verrucomicrobiota	Verrucomicrobiae	Pedosphaerales	Pedosphaeraceae	UBA11358	NA	30.79135239	0.024571184	100	99.04	5920649	724	13	10	0	3	0	0	0	0	0	0	0	0	0	0	2	0	0	0	1	0	0	0	0	0	0	0	0	0	0	1	0	3	0
Ch4-A_metabat_bin_27	Ch4-A	Ch4-A_metabat_bin_27	0.002854059	Bacteria	Acidobacteriota	Acidobacteriae	Acidobacteriales	Acidobacteriaceae	Terracidiphilus	NA	7.710377038	0.006152802	18.39	1.72	1173582	317	2	2	0	0	0	316	1	NA	NA	NA	NA	NA	NA	NA	NA	NA	NA	NA	NA	NA	NA	NA	NA	NA	NA	NA	NA	NA	NA	NA	NA	NA	NA
Ch4-A_metabat_bin_26	Ch4-A	Ch4-A_metabat_bin_26	0.040617577	Bacteria	Acidobacteriota	Holophagae	Holophagales	Holophagaceae	Geothrix	NA	82.19323549	0.065589361	99.12	0.88	3358239	51	8	6	0	2	0	50	1	0	0	0	0	0	0	0	0	0	0	0	0	0	0	0	0	0	0	0	0	0	0	0	0	1	0
Ch4-A_metabat_bin_25	Ch4-A	Ch4-A_metabat_bin_25	0.004361462	Unknown	NA	NA	NA	NA	NA	NA	9.591100309	0.0076536	0	0	214349	43	0	0	0	0	0	43	0	NA	NA	NA	NA	NA	NA	NA	NA	NA	NA	NA	NA	NA	NA	NA	NA	NA	NA	NA	NA	NA	NA	NA	NA	NA	NA
Ch4-A_metabat_bin_24	Ch4-A	4m_metabat_bin_9	0.009756947	Bacteria	Acidobacteriota	Holophagae	Holophagales	Holophagaceae	Holophaga	NA	24.45028533	0.019511077	83.84	50.35	8637790	1323	14	8	0	6	0	0	0	0	0	0	0	1	0	0	0	0	0	0	1	0	0	0	0	0	0	0	0	0	0	0	0	0	0
Ch4-A_metabat_bin_23	Ch4-A	4m_metabat_bin_35	0.003855658	Bacteria	Verrucomicrobiota	Verrucomicrobiae	Pedosphaerales	Pedosphaeraceae	PSRM01	NA	9.785337894	0.0078086	53.06	13.79	7105049	1229	6	2	0	4	0	0	0	NA	NA	NA	NA	NA	NA	NA	NA	NA	NA	NA	NA	NA	NA	NA	NA	NA	NA	NA	NA	NA	NA	NA	NA	NA	NA
Ch4-A_metabat_bin_22	Ch4-A	4m_metabat_bin_69	0.001624439	Unknown	NA	NA	NA	NA	NA	NA	5.805178813	0.004632473	5.33	0	296644	88	0	0	0	0	0	0	0	0	0	0	0	0	1	2	1	0	0	0	1	0	0	0	0	0	0	0	0	1	0	0	0	0	0
Ch4-A_metabat_bin_21	Ch4-A	Ch4-A_metabat_bin_21	0.009439207	Bacteria	Planctomycetota	Phycisphaerae	UBA1161	UBA1161	NA	NA	19.24197421	0.015354899	93.18	2.84	4352718	373	5	4	0	1	0	372	1	0	0	0	0	0	1	0	0	0	0	0	0	0	1	0	0	0	0	0	0	0	0	1	0	1	0
Ch4-A_metabat_bin_20	Ch4-A	0m_metabat_bin_51	0.002686374	Bacteria	Proteobacteria	Gammaproteobacteria	Steroidobacterales	Steroidobacteraceae	NA	NA	6.72285113	0.005364766	26.1	0	940668	240	0	0	0	0	0	0	0	0	0	0	0	0	0	0	0	0	0	0	0	0	0	0	0	0	0	0	0	0	0	0	0	0	0
Ch4-A_metabat_bin_2	Ch4-A	Ch4-A_metabat_bin_2	0.001558569	Unknown	NA	NA	NA	NA	NA	NA	7.45388978	0.005948128	0	0	281409	81	0	0	0	0	0	81	0	NA	NA	NA	NA	NA	NA	NA	NA	NA	NA	NA	NA	NA	NA	NA	NA	NA	NA	NA	NA	NA	NA	NA	NA	NA	NA
Ch4-A_metabat_bin_19	Ch4-A	3m_metabat_bin_57	0.01938771	Bacteria	Bacteroidota	Chlorobia	Chlorobiales	Chlorobiaceae	Chlorobium	NA	39.44214015	0.031474424	99.73	1.65	2734605	52	3	0	3	0	0	0	0	0	0	1	0	0	0	0	0	0	0	0	0	0	0	0	0	0	0	0	0	0	0	0	0	0	0
Ch4-A_metabat_bin_18	Ch4-A	Ch4-A_metabat_bin_18	0.004020785	Bacteria	Verrucomicrobiota	Verrucomicrobiae	Pedosphaerales	Pedosphaeraceae	UBA11358	NA	15.59471012	0.012444419	93.1	137.81	18603997	2995	22	17	0	5	0	2989	6	NA	NA	NA	NA	NA	NA	NA	NA	NA	NA	NA	NA	NA	NA	NA	NA	NA	NA	NA	NA	NA	NA	NA	NA	NA	NA
Ch4-A_metabat_bin_17	Ch4-A	2m_metabat_bin_2	0.003478253	Bacteria	Proteobacteria	Alphaproteobacteria	Rhizobiales	Xanthobacteraceae	NA	NA	8.370909982	0.006679901	70.81	17.01	6391856	1331	6	2	4	0	0	0	0	0	0	0	0	0	0	0	0	0	0	0	0	0	0	0	0	0	0	0	0	0	0	0	0	0	0
Ch4-A_metabat_bin_16	Ch4-A	TBE_metabat_bin_100	0.009936423	Bacteria	Actinobacteriota	Acidimicrobiia	Acidimicrobiales	RAAP-2	RAAP-2	NA	19.95122971	0.015920877	79.31	2.59	1999240	192	0	0	0	0	0	0	0	0	0	2	1	0	3	0	0	1	0	0	5	0	0	0	0	0	0	0	0	0	1	1	0	2	0
Ch4-A_metabat_bin_15	Ch4-A	Ch12-A_metabat_bin_68	0.003744285	Bacteria	Planctomycetota	Phycisphaerae	NA	NA	NA	NA	10.22052635	0.008155875	29.82	1.75	2087160	359	0	0	0	0	0	0	0	0	0	0	0	3	0	0	2	0	0	0	0	0	0	0	0	0	0	0	0	0	1	3	0	0	0
Ch4-A_metabat_bin_14	Ch4-A	Ch4-A_metabat_bin_14	0.011354451	Unknown	NA	NA	NA	NA	NA	NA	10.76498641	0.008590349	0	0	491149	118	0	0	0	0	0	118	0	NA	NA	NA	NA	NA	NA	NA	NA	NA	NA	NA	NA	NA	NA	NA	NA	NA	NA	NA	NA	NA	NA	NA	NA	NA	NA
Ch4-A_metabat_bin_13	Ch4-A	Ch12-A_metabat_bin_1	0.00612384	Unknown	NA	NA	NA	NA	NA	NA	18.27351331	0.014582077	10.34	0	444163	53	0	0	0	0	0	0	0	NA	NA	NA	NA	NA	NA	NA	NA	NA	NA	NA	NA	NA	NA	NA	NA	NA	NA	NA	NA	NA	NA	NA	NA	NA	NA
Ch4-A_metabat_bin_12	Ch4-A	Ch4-A_metabat_bin_12	0.004365228	Bacteria	Acidobacteriota	Holophagae	Holophagales	Holophagaceae	Holophaga	NA	10.88677741	0.008687537	42.11	1.75	3199257	726	4	2	0	2	0	725	1	NA	NA	NA	NA	NA	NA	NA	NA	NA	NA	NA	NA	NA	NA	NA	NA	NA	NA	NA	NA	NA	NA	NA	NA	NA	NA
Ch4-A_metabat_bin_11	Ch4-A	Ch12-A_metabat_bin_68	0.003744285	Unknown	NA	NA	NA	NA	NA	NA	9.182917936	0.007327875	0	0	219698	52	0	0	0	0	0	0	0	0	0	0	0	3	0	0	2	0	0	0	0	0	0	0	0	0	0	0	0	0	1	3	0	0	0
Ch4-A_metabat_bin_10	Ch4-A	Ch12-A_metabat_bin_18	0.034364968	Bacteria	Desulfuromonadota	Desulfuromonadia	Geobacterales	Geobacteraceae	Geobacter	NA	63.92233266	0.051009367	91.31	77.19	13679518	685	93	63	2	28	0	0	0	0	0	0	1	0	1	0	1	0	0	0	1	0	0	0	0	0	0	0	0	0	1	0	0	0	0
Ch4-A_metabat_bin_1	Ch4-A	Ch12-A_metabat_bin_1	0.00612384	Bacteria	Proteobacteria	Gammaproteobacteria	Burkholderiales	Gallionellaceae	Gallionella	NA	10.91761425	0.008712144	29.31	0	829895	142	1	0	1	0	0	0	0	NA	NA	NA	NA	NA	NA	NA	NA	NA	NA	NA	NA	NA	NA	NA	NA	NA	NA	NA	NA	NA	NA	NA	NA	NA	NA
Ch12-A_metabat_bin_9	Ch12-A	Ch12-A_metabat_bin_9	0.001993912	Bacteria	Verrucomicrobiota	Verrucomicrobiae	Methylacidiphilales	UBA1321	NA	NA	9.084792488	0.003599889	87.85	6.69	2895061	400	1	1	0	0	0	400	0	0	0	0	0	0	0	1	0	0	0	1	0	0	0	0	0	0	0	0	0	0	0	0	0	1	0
Ch12-A_metabat_bin_88	Ch12-A	Ch12-A_metabat_bin_88	0.001693109	Bacteria	Planctomycetota	Phycisphaerae	UBA1161	NA	NA	NA	7.083745866	0.002806965	19.28	2.59	1692283	424	4	4	0	0	0	424	0	NA	NA	NA	NA	NA	NA	NA	NA	NA	NA	NA	NA	NA	NA	NA	NA	NA	NA	NA	NA	NA	NA	NA	NA	NA	NA
Ch12-A_metabat_bin_87	Ch12-A	Ch12-A_metabat_bin_87	0.000967081	Unknown	NA	NA	NA	NA	NA	NA	6.177244558	0.00244776	8.33	0	738797	223	0	0	0	0	0	223	0	NA	NA	NA	NA	NA	NA	NA	NA	NA	NA	NA	NA	NA	NA	NA	NA	NA	NA	NA	NA	NA	NA	NA	NA	NA	NA
Ch12-A_metabat_bin_86	Ch12-A	Ch12-A_metabat_bin_86	0.004889525	Unknown	NA	NA	NA	NA	NA	NA	16.58153401	0.006570506	0	0	219282	31	0	0	0	0	0	31	0	NA	NA	NA	NA	NA	NA	NA	NA	NA	NA	NA	NA	NA	NA	NA	NA	NA	NA	NA	NA	NA	NA	NA	NA	NA	NA
Ch12-A_metabat_bin_85	Ch12-A	Ch12-A_metabat_bin_85	0.002398089	Bacteria	Acidobacteriota	Acidobacteriae	Acidobacteriales	Acidobacteriaceae	Terracidiphilus	NA	7.884538868	0.003124283	27.59	0.86	1086831	280	1	0	1	0	0	279	1	NA	NA	NA	NA	NA	NA	NA	NA	NA	NA	NA	NA	NA	NA	NA	NA	NA	NA	NA	NA	NA	NA	NA	NA	NA	NA
Ch12-A_metabat_bin_84	Ch12-A	Ch4-C_metabat_bin_51	0.0024454	Bacteria	Proteobacteria	Gammaproteobacteria	Burkholderiales	Burkholderiaceae	GJ-E10	NA	9.462657012	0.00374962	51.91	0.93	2489891	473	2	1	1	0	0	0	0	0	1	0	0	1	1	3	2	0	0	0	0	0	0	0	0	0	0	0	0	0	1	2	0	1	1
Ch12-A_metabat_bin_83	Ch12-A	Ch12-A_metabat_bin_83	0.00346963	Unknown	NA	NA	NA	NA	NA	NA	11.29550424	0.004475893	0	0	244168	37	0	0	0	0	0	36	1	NA	NA	NA	NA	NA	NA	NA	NA	NA	NA	NA	NA	NA	NA	NA	NA	NA	NA	NA	NA	NA	NA	NA	NA	NA	NA
Ch12-A_metabat_bin_82	Ch12-A	Ch4-A_metabat_bin_32	0.00176096	Bacteria	Myxococcota	Polyangia	Polyangiales	Polyangiaceae	NA	NA	6.449100734	0.002555485	22.81	0.65	2216597	597	7	5	0	2	0	0	0	0	0	0	0	0	0	0	0	0	0	0	0	0	1	0	0	0	0	0	0	0	0	0	0	1	0
Ch12-A_metabat_bin_81	Ch12-A	5m_metabat_bin_2	0.00282817	Bacteria	Verrucomicrobiota	Kiritimatiellae	UBA8416	NA	NA	NA	9.104535617	0.003607712	96.94	84.83	11772338	1934	2	0	0	2	0	0	0	0	0	0	0	0	0	0	1	0	0	0	2	0	0	0	0	0	0	0	0	1	2	0	0	0	0
Ch12-A_metabat_bin_80	Ch12-A	Ch12-A_metabat_bin_80	0.002592878	Bacteria	Armatimonadota	BOG-944	BOG-944	BOG-944	NA	NA	8.204066816	0.003250898	62.5	2.01	3271730	580	2	1	0	1	0	570	10	0	0	0	1	1	0	0	0	0	0	0	0	0	1	0	0	0	0	0	0	0	0	0	0	2	0
Ch12-A_metabat_bin_8	Ch12-A	Ch12-A_metabat_bin_8	0.002865418	Bacteria	Verrucomicrobiota	Verrucomicrobiae	Palsa-1439	Palsa-1439	NA	NA	11.45756992	0.004540113	94.37	83.27	6925291	1007	10	7	0	3	0	1005	2	NA	NA	NA	NA	NA	NA	NA	NA	NA	NA	NA	NA	NA	NA	NA	NA	NA	NA	NA	NA	NA	NA	NA	NA	NA	NA
Ch12-A_metabat_bin_79	Ch12-A	Ch12-A_metabat_bin_79	0.031264683	Bacteria	Planctomycetota	Phycisphaerae	UBA1161	UBA1161	NA	NA	125.6315631	0.04978206	86.93	4.55	3857272	457	4	4	0	0	0	457	0	0	1	0	0	1	0	0	0	0	0	0	0	0	1	0	0	0	0	0	0	1	3	1	0	4	0
Ch12-A_metabat_bin_78	Ch12-A	5m_metabat_bin_78	0.010248457	Bacteria	Verrucomicrobiota	Kiritimatiellae	NA	NA	NA	NA	13.32537676	0.005280239	90.36	86.83	11475568	1203	3	0	1	2	0	0	0	0	0	0	0	0	0	2	0	0	0	0	0	0	0	0	0	0	0	0	0	0	0	2	0	0	0
Ch12-A_metabat_bin_77	Ch12-A	Ch12-A_metabat_bin_77	0.008028998	Bacteria	Proteobacteria	Alphaproteobacteria	Caulobacterales	Caulobacteraceae	PMMR1	NA	24.97037719	0.009894622	84.4	2.8	2979787	414	1	0	1	0	0	413	1	0	0	0	0	1	0	1	0	0	0	0	0	0	0	0	0	0	0	0	0	0	1	0	0	0	0
Ch12-A_metabat_bin_76	Ch12-A	Ch12-A_metabat_bin_76	0.005811798	Unknown	NA	NA	NA	NA	NA	NA	16.15972624	0.006403363	0	0	726356	83	1	1	0	0	0	81	2	NA	NA	NA	NA	NA	NA	NA	NA	NA	NA	NA	NA	NA	NA	NA	NA	NA	NA	NA	NA	NA	NA	NA	NA	NA	NA
Ch12-A_metabat_bin_75	Ch12-A	Ch12-A_metabat_bin_75	0.005224994	Unknown	NA	NA	NA	NA	NA	NA	16.36075247	0.00648302	0	0	390429	57	0	0	0	0	0	57	0	NA	NA	NA	NA	NA	NA	NA	NA	NA	NA	NA	NA	NA	NA	NA	NA	NA	NA	NA	NA	NA	NA	NA	NA	NA	NA
Ch12-A_metabat_bin_74	Ch12-A	Ch12-A_metabat_bin_74	0.00859521	Unknown	NA	NA	NA	NA	NA	NA	25.82080512	0.010231608	0	0	1063174	123	0	0	0	0	0	122	1	NA	NA	NA	NA	NA	NA	NA	NA	NA	NA	NA	NA	NA	NA	NA	NA	NA	NA	NA	NA	NA	NA	NA	NA	NA	NA
Ch12-A_metabat_bin_73	Ch12-A	Ch4-A_metabat_bin_26	0.003347379	Bacteria	Acidobacteriota	Holophagae	Holophagales	Holophagaceae	Geothrix	NA	10.38470881	0.004114987	91.72	1.05	3220625	362	9	7	0	2	0	0	0	0	0	0	0	0	0	0	0	0	0	0	0	0	0	0	0	0	0	0	0	0	0	0	0	1	0
Ch12-A_metabat_bin_72	Ch12-A	Ch12-A_metabat_bin_72	0.015215678	Bacteria	Planctomycetota	Phycisphaerae	UBA1161	UBA1161	NA	NA	46.96369895	0.018609573	94.32	28.41	7974229	456	7	6	0	1	0	456	0	NA	NA	NA	NA	NA	NA	NA	NA	NA	NA	NA	NA	NA	NA	NA	NA	NA	NA	NA	NA	NA	NA	NA	NA	NA	NA
Ch12-A_metabat_bin_71	Ch12-A	Ch12-A_metabat_bin_71	0.011977857	Bacteria	Planctomycetota	Phycisphaerae	UBA1161	UBA1161	NA	NA	36.44798379	0.014442674	69.89	3.41	3915675	168	3	2	0	1	0	168	0	0	0	0	0	1	0	0	0	0	0	0	0	0	0	0	0	0	0	0	0	0	1	0	0	1	0
Ch12-A_metabat_bin_70	Ch12-A	Ch12-A_metabat_bin_70	0.001180167	Unknown	NA	NA	NA	NA	NA	NA	6.07919431	0.002408908	5.17	0	352941	106	0	0	0	0	0	106	0	NA	NA	NA	NA	NA	NA	NA	NA	NA	NA	NA	NA	NA	NA	NA	NA	NA	NA	NA	NA	NA	NA	NA	NA	NA	NA
Ch12-A_metabat_bin_7	Ch12-A	Ch12-A_metabat_bin_7	0.002187698	Bacteria	Verrucomicrobiota	Verrucomicrobiae	Verrucomicrobiales	Akkermansiaceae	UBA1315	NA	8.990600177	0.003562565	89.34	24.72	7059364	1022	5	4	0	1	0	1022	0	NA	NA	NA	NA	NA	NA	NA	NA	NA	NA	NA	NA	NA	NA	NA	NA	NA	NA	NA	NA	NA	NA	NA	NA	NA	NA
Ch12-A_metabat_bin_69	Ch12-A	Ch12-A_metabat_bin_69	0.001146171	Bacteria	Verrucomicrobiota	Verrucomicrobiae	Chthoniobacterales	Chthoniobacteraceae	NA	NA	6.302547372	0.002497412	31.11	3.45	1190774	325	1	0	1	0	0	325	0	NA	NA	NA	NA	NA	NA	NA	NA	NA	NA	NA	NA	NA	NA	NA	NA	NA	NA	NA	NA	NA	NA	NA	NA	NA	NA
Ch12-A_metabat_bin_68	Ch12-A	Ch12-A_metabat_bin_68	0.004483235	Bacteria	Planctomycetota	Phycisphaerae	UBA1161	NA	NA	NA	14.52896603	0.005757167	86.1	3.41	5134098	339	8	5	0	3	0	329	10	0	0	0	0	3	0	0	2	0	0	0	0	0	0	0	0	0	0	0	0	0	1	3	0	0	0
Ch12-A_metabat_bin_67	Ch12-A	Ch12-A_metabat_bin_67	0.01531854	Bacteria	Proteobacteria	Alphaproteobacteria	Sphingomonadales	Sphingomonadaceae	Novosphingobium	NA	47.5399969	0.018837933	98.02	0.6	2381491	50	0	0	0	0	0	50	0	0	0	0	0	0	1	0	1	0	0	0	0	0	1	0	0	0	0	0	0	0	1	0	0	1	0
Ch12-A_metabat_bin_66	Ch12-A	Ch12-A_metabat_bin_66	0.006411971	Bacteria	Acidobacteriota	Acidobacteriae	Acidobacteriales	Koribacteraceae	NA	NA	20.84416834	0.008259594	99.15	1.28	4612766	37	2	1	1	0	0	37	0	0	1	0	0	1	0	2	0	0	0	0	2	0	0	0	0	0	0	0	0	0	0	0	0	0	0
Ch12-A_metabat_bin_65	Ch12-A	Ch12-A_metabat_bin_65	0.002787456	Bacteria	Desulfuromonadota	Desulfuromonadia	Geobacterales	Pelobacteraceae	PALSA-1151	NA	9.051313274	0.003586623	14.04	0	650544	149	0	0	0	0	0	149	0	NA	NA	NA	NA	NA	NA	NA	NA	NA	NA	NA	NA	NA	NA	NA	NA	NA	NA	NA	NA	NA	NA	NA	NA	NA	NA
Ch12-A_metabat_bin_64	Ch12-A	TBH_metabat_bin_37	0.005426515	Bacteria	Verrucomicrobiota	Verrucomicrobiae	Chthoniobacterales	Terrimicrobiaceae	NA	NA	17.55411709	0.006955896	98.31	2.7	3799665	142	2	2	0	0	0	0	0	0	2	0	3	3	5	2	4	0	1	0	7	0	2	0	0	0	0	0	0	1	12	3	0	19	3
Ch12-A_metabat_bin_63	Ch12-A	Ch12-A_metabat_bin_63	0.015894185	Bacteria	Planctomycetota	FEN-1346	FEN-1346	NA	NA	NA	50.08553868	0.019846615	90.84	1.14	3915682	43	0	0	0	0	0	43	0	0	0	0	0	0	0	1	0	0	0	0	0	0	1	0	0	0	0	0	0	0	1	0	0	1	0
Ch12-A_metabat_bin_62	Ch12-A	2m_metabat_bin_2	0.001768206	Bacteria	Proteobacteria	Alphaproteobacteria	Rhizobiales	Xanthobacteraceae	NA	NA	7.318405755	0.002899951	48.67	1.11	3797051	911	5	1	3	0	1	0	0	0	0	0	0	0	0	0	0	0	0	0	0	0	0	0	0	0	0	0	0	0	0	0	0	0	0
Ch12-A_metabat_bin_61	Ch12-A	Ch12-A_metabat_bin_61	0.001261205	Bacteria	Verrucomicrobiota	Verrucomicrobiae	Palsa-1439	Palsa-1439	NA	NA	7.502444923	0.002972877	36.21	3.45	1958690	448	3	3	0	0	0	447	1	NA	NA	NA	NA	NA	NA	NA	NA	NA	NA	NA	NA	NA	NA	NA	NA	NA	NA	NA	NA	NA	NA	NA	NA	NA	NA
Ch12-A_metabat_bin_60	Ch12-A	Ch4-A_metabat_bin_12	0.001161239	Unknown	NA	NA	NA	NA	NA	NA	11.52337474	0.004566188	0	0	290720	40	4	2	0	2	0	0	0	NA	NA	NA	NA	NA	NA	NA	NA	NA	NA	NA	NA	NA	NA	NA	NA	NA	NA	NA	NA	NA	NA	NA	NA	NA	NA
Ch12-A_metabat_bin_6	Ch12-A	TBE_metabat_bin_100	0.001723426	Bacteria	Actinobacteriota	Acidimicrobiia	Acidimicrobiales	RAAP-2	RAAP-2	NA	6.667770949	0.002642134	34.48	5.17	762612	181	0	0	0	0	0	0	0	0	0	2	1	0	3	0	0	1	0	0	5	0	0	0	0	0	0	0	0	0	1	1	0	2	0
Ch12-A_metabat_bin_59	Ch12-A	Ch12-A_metabat_bin_59	0.062154859	Bacteria	Verrucomicrobiota	Kiritimatiellae	LD1-PB3	GWF2-57-35	NA	NA	188.1912206	0.0745716	97.47	3.52	7184975	87	13	8	0	5	0	87	0	0	0	0	2	3	1	3	3	0	0	0	2	0	0	0	0	0	0	0	0	1	1	1	0	1	1
Ch12-A_metabat_bin_58	Ch12-A	Ch12-A_metabat_bin_58	0.003989823	Bacteria	Proteobacteria	Alphaproteobacteria	Rhizobiales	Beijerinckiaceae	NA	NA	12.39162843	0.004910237	84.56	0.16	2214576	128	0	0	0	0	0	128	0	0	0	0	0	0	0	0	1	0	0	0	2	0	0	0	0	0	0	0	0	0	0	0	0	0	0
Ch12-A_metabat_bin_57	Ch12-A	Ch12-A_metabat_bin_57	0.003176391	Bacteria	Spirochaetota	Spirochaetia	Treponematales	UBA8932	UBA1306	NA	11.51855637	0.004564279	76.49	4.41	4163997	635	4	4	0	0	0	535	100	0	0	0	1	0	0	3	0	0	0	0	0	0	1	0	0	0	0	0	0	0	0	1	0	1	0
Ch12-A_metabat_bin_56	Ch12-A	Ch12-A_metabat_bin_56	0.002147294	Unknown	NA	NA	NA	NA	NA	NA	6.750995604	0.002675112	4.17	0	490344	118	0	0	0	0	0	118	0	NA	NA	NA	NA	NA	NA	NA	NA	NA	NA	NA	NA	NA	NA	NA	NA	NA	NA	NA	NA	NA	NA	NA	NA	NA	NA
Ch12-A_metabat_bin_55	Ch12-A	Ch12-A_metabat_bin_55	0.006270312	Unknown	NA	NA	NA	NA	NA	NA	20.2592906	0.008027833	0	0	249912	4	0	0	0	0	0	4	0	NA	NA	NA	NA	NA	NA	NA	NA	NA	NA	NA	NA	NA	NA	NA	NA	NA	NA	NA	NA	NA	NA	NA	NA	NA	NA
Ch12-A_metabat_bin_54	Ch12-A	2m_metabat_bin_44	0.034953388	Bacteria	Acidobacteriota	Holophagae	Holophagales	Holophagaceae	Holophaga	NA	115.1826442	0.04564163	78.95	1.75	4337744	134	10	6	1	3	0	0	0	0	0	0	0	0	0	0	0	0	0	0	0	0	0	0	0	0	0	0	0	0	0	0	0	0	0
Ch12-A_metabat_bin_53	Ch12-A	Ch12-A_metabat_bin_53	0.002024702	Bacteria	Planctomycetota	Phycisphaerae	UBA1161	NA	NA	NA	6.968472561	0.002761288	35.34	5.17	2264761	518	1	1	0	0	0	517	1	NA	NA	NA	NA	NA	NA	NA	NA	NA	NA	NA	NA	NA	NA	NA	NA	NA	NA	NA	NA	NA	NA	NA	NA	NA	NA
Ch12-A_metabat_bin_52	Ch12-A	TBE_metabat_bin_76	0.001704041	Bacteria	Acidobacteriota	Acidobacteriae	Acidobacteriales	Acidobacteriaceae	Terracidiphilus	NA	6.477487986	0.002566733	25	0	936055	247	1	1	0	0	0	0	0	0	2	0	0	2	5	2	3	0	1	1	5	0	1	0	0	0	0	0	0	2	10	2	2	8	2
Ch12-A_metabat_bin_51	Ch12-A	Ch12-A_metabat_bin_51	0.002257066	Bacteria	Actinobacteriota	Coriobacteriia	OPB41	PALSA-660	PALSA-660	NA	8.496779397	0.003366886	49.37	12.62	1288949	332	1	1	0	0	0	327	5	NA	NA	NA	NA	NA	NA	NA	NA	NA	NA	NA	NA	NA	NA	NA	NA	NA	NA	NA	NA	NA	NA	NA	NA	NA	NA
Ch12-A_metabat_bin_50	Ch12-A	Ch12-A_metabat_bin_50	0.002279426	Unknown	NA	NA	NA	NA	NA	NA	7.271666393	0.00288143	0	0	239509	60	0	0	0	0	0	60	0	NA	NA	NA	NA	NA	NA	NA	NA	NA	NA	NA	NA	NA	NA	NA	NA	NA	NA	NA	NA	NA	NA	NA	NA	NA	NA
Ch12-A_metabat_bin_5	Ch12-A	Ch12-A_metabat_bin_5	0.036294947	Bacteria	Proteobacteria	Alphaproteobacteria	Rhizobiales	Beijerinckiaceae	NA	NA	167.6377928	0.066427214	59.13	3.05	3339392	664	0	0	0	0	0	664	0	0	0	0	0	0	2	0	1	0	0	0	3	0	0	0	0	0	0	0	0	0	0	0	0	0	0
Ch12-A_metabat_bin_49	Ch12-A	Ch12-A_metabat_bin_49	0.003869382	Bacteria	Planctomycetota	FEN-1346	FEN-1346	NA	NA	NA	11.7079588	0.00463933	75.59	2.84	3481471	385	4	3	0	1	0	384	1	0	0	0	0	1	0	0	1	0	0	0	0	0	0	0	0	0	0	0	0	0	0	1	0	0	0
Ch12-A_metabat_bin_48	Ch12-A	Ch12-A_metabat_bin_48	0.002128805	Unknown	NA	NA	NA	NA	NA	NA	6.668491627	0.002642419	0	0	344047	83	0	0	0	0	0	83	0	NA	NA	NA	NA	NA	NA	NA	NA	NA	NA	NA	NA	NA	NA	NA	NA	NA	NA	NA	NA	NA	NA	NA	NA	NA	NA
Ch12-A_metabat_bin_47	Ch12-A	Ch12-A_metabat_bin_47	0.024400199	Bacteria	Armatimonadota	BOG-944	BOG-944	BOG-944	NA	NA	76.16828023	0.030182017	96.3	0	6491976	115	3	1	1	1	0	114	1	0	0	0	1	1	1	1	0	0	0	1	0	0	1	0	0	0	0	0	0	0	1	3	0	1	0
Ch12-A_metabat_bin_46	Ch12-A	Ch12-A_metabat_bin_46	0.001579462	Bacteria	Verrucomicrobiota	Verrucomicrobiae	Pedosphaerales	Pedosphaeraceae	UBA11358	NA	11.31785116	0.004484748	59.64	18.97	2546501	546	4	2	0	2	0	546	0	NA	NA	NA	NA	NA	NA	NA	NA	NA	NA	NA	NA	NA	NA	NA	NA	NA	NA	NA	NA	NA	NA	NA	NA	NA	NA
Ch12-A_metabat_bin_45	Ch12-A	Ch12-A_metabat_bin_45	0.015356538	Bacteria	Verrucomicrobiota	Verrucomicrobiae	Pedosphaerales	Pedosphaeraceae	UBA11358	NA	55.01650366	0.021800532	91.22	0.68	2838240	165	7	6	0	1	0	165	0	0	0	0	1	0	1	0	0	0	0	0	1	0	1	0	0	0	0	0	0	0	1	0	0	0	0
Ch12-A_metabat_bin_44	Ch12-A	4m_metabat_bin_88	0.021122453	Bacteria	Desulfuromonadota	Desulfuromonadia	Geobacterales	Geobacteraceae	Geobacter	NA	44.07385696	0.01746446	88.68	170.57	15722956	879	111	79	4	28	0	0	0	0	0	0	0	0	0	0	1	0	0	0	0	0	0	0	1	1	0	1	0	0	0	0	0	0	0
Ch12-A_metabat_bin_43	Ch12-A	2m_metabat_bin_45	0.001731137	Bacteria	Verrucomicrobiota	Verrucomicrobiae	Verrucomicrobiales	Akkermansiaceae	UBA1315	NA	8.558057094	0.003391168	57.06	2.2	2523956	381	0	0	0	0	0	0	0	0	0	0	0	0	0	0	0	0	0	0	0	0	0	0	0	0	0	0	0	0	0	0	0	0	0
Ch12-A_metabat_bin_42	Ch12-A	Ch12-A_metabat_bin_42	0.00882166	Bacteria	Planctomycetota	Phycisphaerae	SM23-33	SM23-33	NA	NA	27.89844844	0.011054883	95.45	4.55	5500913	156	0	0	0	0	0	155	1	0	0	0	1	0	0	1	1	0	1	0	0	0	0	0	0	0	0	0	0	0	1	0	0	0	0
Ch12-A_metabat_bin_41	Ch12-A	TBE_metabat_bin_25	0.001595012	Bacteria	Verrucomicrobiota	Verrucomicrobiae	Pedosphaerales	Pedosphaeraceae	UBA11358	NA	6.95101773	0.002754371	12.5	4.17	1415528	381	0	0	0	0	0	0	0	0	0	0	2	4	6	7	8	2	1	1	14	0	5	0	0	0	0	0	0	6	13	9	1	16	2
Ch12-A_metabat_bin_40	Ch12-A	Ch12-A_metabat_bin_40	0.002539452	Bacteria	Verrucomicrobiota	Kiritimatiellae	UBA8416	NA	NA	NA	8.167249446	0.003236309	60.34	0	2712029	463	1	1	0	0	0	462	1	0	0	0	0	1	1	1	0	0	0	0	0	0	0	0	0	0	0	0	0	1	2	0	0	7	0
Ch12-A_metabat_bin_4	Ch12-A	Ch12-A_metabat_bin_4	0.002828071	Bacteria	Acidobacteriota	Holophagae	Holophagales	Holophagaceae	Holophaga	NA	23.78526517	0.009425016	35.09	0	2896200	607	6	4	0	2	0	605	2	NA	NA	NA	NA	NA	NA	NA	NA	NA	NA	NA	NA	NA	NA	NA	NA	NA	NA	NA	NA	NA	NA	NA	NA	NA	NA
Ch12-A_metabat_bin_39	Ch12-A	4m_metabat_bin_67	0.001424185	Bacteria	Verrucomicrobiota	Verrucomicrobiae	Verrucomicrobiales	Akkermansiaceae	UBA1315	NA	6.056176739	0.002399787	6.25	0	621282	156	0	0	0	0	0	0	0	0	0	0	0	0	0	0	0	1	0	0	0	0	0	0	0	0	0	0	0	0	1	1	0	1	0
Ch12-A_metabat_bin_38	Ch12-A	TBE_metabat_bin_53	0.001419849	Bacteria	Actinobacteriota	Acidimicrobiia	Acidimicrobiales	RAAP-2	RAAP-2	NA	6.129772945	0.00242895	31.03	2.59	1048570	280	0	0	0	0	0	0	0	0	1	0	1	0	2	4	3	2	1	0	9	0	0	0	0	0	0	0	0	2	7	2	0	1	1
Ch12-A_metabat_bin_37	Ch12-A	Ch12-A_metabat_bin_59	0.062154859	Bacteria	Verrucomicrobiota	Kiritimatiellae	LD1-PB3	GWF2-57-35	NA	NA	71.22247004	0.028222217	63.91	2.03	4145798	42	1	0	0	1	0	0	0	0	0	0	2	3	1	3	3	0	0	0	2	0	0	0	0	0	0	0	0	1	1	1	0	1	1
Ch12-A_metabat_bin_36	Ch12-A	Ch12-A_metabat_bin_36	0.003036006	Bacteria	Proteobacteria	Gammaproteobacteria	Burkholderiales	Burkholderiaceae	GJ-E10	NA	9.501681392	0.003765083	90.12	1.85	2368907	260	2	0	2	0	0	259	1	0	1	0	0	0	0	0	0	0	0	0	0	0	0	0	0	0	0	0	0	0	0	0	0	0	0
Ch12-A_metabat_bin_35	Ch12-A	Ch12-A_metabat_bin_35	0.001018895	Unknown	NA	NA	NA	NA	NA	NA	5.875740558	0.002328288	4.17	4.17	494306	151	2	1	0	0	1	151	0	NA	NA	NA	NA	NA	NA	NA	NA	NA	NA	NA	NA	NA	NA	NA	NA	NA	NA	NA	NA	NA	NA	NA	NA	NA	NA
Ch12-A_metabat_bin_34	Ch12-A	4m_metabat_bin_9	0.009352102	Bacteria	Acidobacteriota	Holophagae	Holophagales	Holophagaceae	Holophaga	NA	37.12286363	0.014710098	97.61	120.29	10816198	953	11	6	0	5	0	0	0	0	0	0	0	1	0	0	0	0	0	0	1	0	0	0	0	0	0	0	0	0	0	0	0	0	0
Ch12-A_metabat_bin_33	Ch12-A	Ch12-A_metabat_bin_33	0.005939995	Bacteria	Verrucomicrobiota	Verrucomicrobiae	Pedosphaerales	Pedosphaeraceae	PSRM01	NA	18.22884288	0.007223259	96.59	14.86	8362126	450	8	5	0	3	0	449	1	NA	NA	NA	NA	NA	NA	NA	NA	NA	NA	NA	NA	NA	NA	NA	NA	NA	NA	NA	NA	NA	NA	NA	NA	NA	NA
Ch12-A_metabat_bin_32	Ch12-A	Ch12-A_metabat_bin_32	0.004731471	Bacteria	Verrucomicrobiota	Verrucomicrobiae	Pedosphaerales	Pedosphaeraceae	UBA11358	NA	32.86722425	0.013023782	94.59	8.11	8676850	517	8	6	0	2	0	515	2	0	0	0	0	0	0	0	1	0	0	0	0	0	1	0	0	0	0	0	0	1	2	3	1	10	1
Ch12-A_metabat_bin_31	Ch12-A	Ch12-A_metabat_bin_18	0.031655638	Bacteria	Desulfuromonadota	Desulfuromonadia	Geobacterales	Geobacteraceae	Geobacter	NA	25.32769291	0.01003621	92.71	0.65	6314175	177	45	34	1	10	0	0	0	0	0	0	1	0	1	0	1	0	0	0	1	0	0	0	0	0	0	0	0	0	1	0	0	0	0
Ch12-A_metabat_bin_30	Ch12-A	5m_metabat_bin_79	0.003220081	Bacteria	Verrucomicrobiota	Verrucomicrobiae	Pedosphaerales	Pedosphaeraceae	UBA11358	NA	14.47799082	0.005736968	82.09	6.84	3385440	242	5	5	0	0	0	0	0	0	0	0	0	0	0	1	0	0	0	0	0	0	0	0	0	0	0	0	0	0	0	2	0	2	0
Ch12-A_metabat_bin_3	Ch12-A	Ch12-A_metabat_bin_3	0.001845142	Bacteria	Bdellovibrionota	Bacteriovoracia	NA	NA	NA	NA	5.791887775	0.002295061	20.18	0	795300	218	0	0	0	0	0	218	0	NA	NA	NA	NA	NA	NA	NA	NA	NA	NA	NA	NA	NA	NA	NA	NA	NA	NA	NA	NA	NA	NA	NA	NA	NA	NA
Ch12-A_metabat_bin_29	Ch12-A	5m_metabat_bin_6	0.002341057	Bacteria	Armatimonadota	UBA10988	NA	NA	NA	NA	8.428550546	0.00333985	33.2	1.72	2131385	432	0	0	0	0	0	0	0	0	0	0	0	0	1	0	1	0	0	0	0	0	0	0	0	0	0	0	0	0	1	0	0	1	0
Ch12-A_metabat_bin_28	Ch12-A	Ch12-A_metabat_bin_28	0.008166178	Bacteria	Verrucomicrobiota	Verrucomicrobiae	Pedosphaerales	Pedosphaeraceae	PSRM01	NA	26.12186972	0.010350906	98.65	15.11	9919122	225	7	5	0	2	0	225	0	NA	NA	NA	NA	NA	NA	NA	NA	NA	NA	NA	NA	NA	NA	NA	NA	NA	NA	NA	NA	NA	NA	NA	NA	NA	NA
Ch12-A_metabat_bin_27	Ch12-A	Ch12-A_metabat_bin_27	0.003982328	Bacteria	Verrucomicrobiota	Verrucomicrobiae	Chthoniobacterales	Chthoniobacteraceae	NA	NA	14.6818725	0.005817757	97.97	4.76	6188570	425	8	8	0	0	0	425	0	0	0	0	0	0	0	1	0	0	0	0	2	0	0	0	0	0	0	0	0	0	0	0	0	3	0
Ch12-A_metabat_bin_26	Ch12-A	5m_metabat_bin_78	0.010248457	Bacteria	Verrucomicrobiota	Kiritimatiellae	RFP12	NA	NA	NA	25.15854979	0.009969186	95.69	86.1	10664811	402	0	0	0	0	0	0	0	0	0	0	0	0	0	2	0	0	0	0	0	0	0	0	0	0	0	0	0	0	0	2	0	0	0
Ch12-A_metabat_bin_25	Ch12-A	Ch12-A_metabat_bin_25	0.005762611	Unknown	NA	NA	NA	NA	NA	NA	18.14825157	0.007191325	0	0	340723	19	0	0	0	0	0	19	0	NA	NA	NA	NA	NA	NA	NA	NA	NA	NA	NA	NA	NA	NA	NA	NA	NA	NA	NA	NA	NA	NA	NA	NA	NA	NA
Ch12-A_metabat_bin_24	Ch12-A	Ch12-A_metabat_bin_24	0.005044288	Bacteria	Verrucomicrobiota	Kiritimatiellae	LD1-PB3	GWF2-57-35	NA	NA	18.36510773	0.007277255	87.43	5.77	4097070	407	0	0	0	0	0	406	1	0	0	0	0	0	0	0	2	0	0	0	1	0	0	0	0	0	0	0	0	0	1	1	0	2	0
Ch12-A_metabat_bin_23	Ch12-A	6m_metabat_bin_74	0.005023339	Bacteria	Planctomycetota	Phycisphaerae	SM23-33	SM23-33	NA	NA	16.5244215	0.006547875	98.28	93.8	12120942	735	2	2	0	0	0	0	0	NA	NA	NA	NA	NA	NA	NA	NA	NA	NA	NA	NA	NA	NA	NA	NA	NA	NA	NA	NA	NA	NA	NA	NA	NA	NA
Ch12-A_metabat_bin_22	Ch12-A	Ch12-A_metabat_bin_22	0.003146695	Unknown	NA	NA	NA	NA	NA	NA	11.00097175	0.004359184	0	0	222197	36	0	0	0	0	0	36	0	NA	NA	NA	NA	NA	NA	NA	NA	NA	NA	NA	NA	NA	NA	NA	NA	NA	NA	NA	NA	NA	NA	NA	NA	NA	NA
Ch12-A_metabat_bin_21	Ch12-A	Ch12-A_metabat_bin_21	0.002452783	Unknown	NA	NA	NA	NA	NA	NA	7.648385059	0.003030706	13.16	0	387437	79	0	0	0	0	0	76	3	NA	NA	NA	NA	NA	NA	NA	NA	NA	NA	NA	NA	NA	NA	NA	NA	NA	NA	NA	NA	NA	NA	NA	NA	NA	NA
Ch12-A_metabat_bin_20	Ch12-A	Ch12-A_metabat_bin_20	0.002248446	Bacteria	Planctomycetota	Planctomycetes	Pirellulales	UBA11386	NA	NA	7.148950216	0.002832803	25.2	0.88	3464993	862	2	1	1	0	0	858	4	NA	NA	NA	NA	NA	NA	NA	NA	NA	NA	NA	NA	NA	NA	NA	NA	NA	NA	NA	NA	NA	NA	NA	NA	NA	NA
Ch12-A_metabat_bin_2	Ch12-A	Ch12-A_metabat_bin_2	0.002478204	Bacteria	Verrucomicrobiota	Verrucomicrobiae	Chthoniobacterales	UBA6821	NA	NA	8.781357222	0.003479651	60.64	0	1074377	151	0	0	0	0	0	150	1	0	0	0	0	1	1	0	0	0	0	0	0	0	0	0	0	0	0	0	0	0	0	0	0	0	0
Ch12-A_metabat_bin_19	Ch12-A	Ch12-A_metabat_bin_19	0.002686176	Bacteria	Planctomycetota	Phycisphaerae	UBA1161	UBA1161	NA	NA	8.214430626	0.003255004	39.12	1.75	2885129	518	4	4	0	0	0	518	0	NA	NA	NA	NA	NA	NA	NA	NA	NA	NA	NA	NA	NA	NA	NA	NA	NA	NA	NA	NA	NA	NA	NA	NA	NA	NA
Ch12-A_metabat_bin_18	Ch12-A	Ch12-A_metabat_bin_18	0.031655638	Bacteria	Desulfuromonadota	Desulfuromonadia	Geobacterales	Geobacteraceae	Geobacter	NA	95.75672445	0.037944024	97.42	1.77	6324085	116	39	27	1	11	0	114	2	0	0	0	1	0	1	0	1	0	0	0	1	0	0	0	0	0	0	0	0	0	1	0	0	0	0
Ch12-A_metabat_bin_17	Ch12-A	Ch12-A_metabat_bin_17	0.008482255	Bacteria	Proteobacteria	Alphaproteobacteria	Rhizobiales	Beijerinckiaceae	NA	NA	27.68061185	0.010968564	70.22	1.88	3165187	614	1	0	1	0	0	613	1	0	0	0	1	1	0	0	1	1	1	0	1	0	0	0	0	0	0	0	0	0	0	0	0	0	0
Ch12-A_metabat_bin_16	Ch12-A	Ch12-A_metabat_bin_16	0.125000368	Bacteria	Verrucomicrobiota	Verrucomicrobiae	Pedosphaerales	Pedosphaeraceae	UBA11358	NA	399.0333718	0.158118731	95.95	2.7	3075098	83	7	6	0	1	0	83	0	0	0	0	0	0	0	0	2	0	0	0	1	0	0	0	0	0	0	0	0	0	0	1	0	3	0
Ch12-A_metabat_bin_15	Ch12-A	Ch12-A_metabat_bin_15	0.003452021	Unknown	NA	NA	NA	NA	NA	NA	10.99789212	0.004357963	0	0	565962	89	0	0	0	0	0	89	0	NA	NA	NA	NA	NA	NA	NA	NA	NA	NA	NA	NA	NA	NA	NA	NA	NA	NA	NA	NA	NA	NA	NA	NA	NA	NA
Ch12-A_metabat_bin_14	Ch12-A	Ch12-A_metabat_bin_14	0.001543578	Bacteria	Verrucomicrobiota	Kiritimatiellae	NA	NA	NA	NA	7.16395101	0.002838747	13.89	0	360124	86	0	0	0	0	0	85	1	NA	NA	NA	NA	NA	NA	NA	NA	NA	NA	NA	NA	NA	NA	NA	NA	NA	NA	NA	NA	NA	NA	NA	NA	NA	NA
Ch12-A_metabat_bin_13	Ch12-A	Ch12-A_metabat_bin_59	0.062154859	Bacteria	Verrucomicrobiota	Kiritimatiellae	NA	NA	NA	NA	83.03272754	0.032902084	22.41	0	2528072	38	0	0	0	0	0	0	0	0	0	0	2	3	1	3	3	0	0	0	2	0	0	0	0	0	0	0	0	1	1	1	0	1	1
Ch12-A_metabat_bin_12	Ch12-A	1m_metabat_bin_3	0.001661621	Bacteria	Actinobacteriota	Acidimicrobiia	Acidimicrobiales	RAAP-2	RAAP-2	NA	7.265634988	0.00287904	57.12	3.18	1379873	288	0	0	0	0	0	0	0	0	1	0	1	0	0	1	0	0	0	0	0	0	0	0	0	0	0	0	0	0	0	0	0	0	0
Ch12-A_metabat_bin_11	Ch12-A	Ch12-A_metabat_bin_11	0.002099206	Bacteria	Acidobacteriota	Acidobacteriae	Acidobacteriales	Koribacteraceae	TOLSYN	NA	6.882894025	0.002727377	42.59	7.21	2407057	574	2	0	1	0	1	565	9	NA	NA	NA	NA	NA	NA	NA	NA	NA	NA	NA	NA	NA	NA	NA	NA	NA	NA	NA	NA	NA	NA	NA	NA	NA	NA
Ch12-A_metabat_bin_10	Ch12-A	Ch4-A_metabat_bin_21	0.001682078	Unknown	NA	NA	NA	NA	NA	NA	6.232407531	0.002469619	8.77	0	964178	244	2	2	0	0	0	0	0	0	0	0	0	0	1	0	0	0	0	0	0	0	1	0	0	0	0	0	0	0	0	1	0	1	0
Ch12-A_metabat_bin_1	Ch12-A	Ch12-A_metabat_bin_1	0.003926975	Bacteria	Proteobacteria	Gammaproteobacteria	Burkholderiales	Gallionellaceae	Gallionella	NA	12.46174213	0.00493802	48.28	0	1551632	207	3	2	1	0	0	207	0	NA	NA	NA	NA	NA	NA	NA	NA	NA	NA	NA	NA	NA	NA	NA	NA	NA	NA	NA	NA	NA	NA	NA	NA	NA	NA
6m_metabat_bin_9	6m	6m_metabat_bin_9	0.003754567	Bacteria	Acidobacteriota	Acidobacteriae	Acidobacteriales	NA	NA	NA	7.806978527	0.005003356	20.17	1.72	1561330	388	2	1	0	1	0	388	0	NA	NA	NA	NA	NA	NA	NA	NA	NA	NA	NA	NA	NA	NA	NA	NA	NA	NA	NA	NA	NA	NA	NA	NA	NA	NA
6m_metabat_bin_8	6m	4m_metabat_bin_88	0.011186639	Bacteria	Desulfuromonadota	Desulfuromonadia	Geobacterales	Geobacteraceae	Geobacter	NA	27.22724026	0.017449462	57.37	1.75	4405208	542	33	16	2	15	0	0	0	0	0	0	0	0	0	0	1	0	0	0	0	0	0	0	1	1	0	1	0	0	0	0	0	0	0
6m_metabat_bin_78	6m	6m_metabat_bin_78	0.00369452	Unknown	NA	NA	NA	NA	NA	NA	8.475149515	0.005431575	4.17	0	566801	160	0	0	0	0	0	160	0	NA	NA	NA	NA	NA	NA	NA	NA	NA	NA	NA	NA	NA	NA	NA	NA	NA	NA	NA	NA	NA	NA	NA	NA	NA	NA
6m_metabat_bin_77	6m	2m_metabat_bin_75	0.007375397	Bacteria	Verrucomicrobiota	Verrucomicrobiae	Verrucomicrobiales	Akkermansiaceae	UBA1315	NA	17.69637002	0.011341294	83.76	5.98	6537299	907	2	1	0	1	0	0	0	0	0	0	0	1	0	0	0	0	0	0	0	0	0	0	0	0	0	0	0	0	0	0	0	1	0
6m_metabat_bin_76	6m	6m_metabat_bin_76	0.00738817	Bacteria	Armatimonadota	NA	NA	NA	NA	NA	19.44342562	0.012460951	52.36	1.03	3104374	615	3	2	1	0	0	615	0	0	0	0	0	0	0	0	0	0	0	0	0	0	0	0	0	0	0	0	0	1	3	1	1	0	0
6m_metabat_bin_75	6m	6m_metabat_bin_75	0.005260878	Bacteria	Proteobacteria	Gammaproteobacteria	Burkholderiales	Burkholderiaceae	Polynucleobacter	NA	22.2942712	0.014288008	55.17	33.62	1368635	200	0	0	0	0	0	200	0	NA	NA	NA	NA	NA	NA	NA	NA	NA	NA	NA	NA	NA	NA	NA	NA	NA	NA	NA	NA	NA	NA	NA	NA	NA	NA
6m_metabat_bin_74	6m	6m_metabat_bin_74	0.00794185	Bacteria	Planctomycetota	Phycisphaerae	SM23-33	SM23-33	NA	NA	17.33115554	0.011107234	76.97	32.37	6163788	1036	1	1	0	0	0	1022	14	NA	NA	NA	NA	NA	NA	NA	NA	NA	NA	NA	NA	NA	NA	NA	NA	NA	NA	NA	NA	NA	NA	NA	NA	NA	NA
6m_metabat_bin_73	6m	4m_metabat_bin_35	0.015116971	Bacteria	Verrucomicrobiota	Verrucomicrobiae	Pedosphaerales	Pedosphaeraceae	PSRM01	NA	40.48005108	0.025942956	57.4	4.19	4975063	809	4	2	0	2	0	0	0	NA	NA	NA	NA	NA	NA	NA	NA	NA	NA	NA	NA	NA	NA	NA	NA	NA	NA	NA	NA	NA	NA	NA	NA	NA	NA
6m_metabat_bin_72	6m	6m_metabat_bin_72	0.002317557	Bacteria	Verrucomicrobiota	Verrucomicrobiae	Pedosphaerales	Pedosphaeraceae	UBA11358	NA	11.44647928	0.007335848	38.85	8.62	2099802	562	2	2	0	0	0	562	0	NA	NA	NA	NA	NA	NA	NA	NA	NA	NA	NA	NA	NA	NA	NA	NA	NA	NA	NA	NA	NA	NA	NA	NA	NA	NA
6m_metabat_bin_71	6m	3m_metabat_bin_57	0.002677936	Bacteria	Bacteroidota	Chlorobia	Chlorobiales	Chlorobiaceae	Chlorobium	NA	6.203538771	0.003975739	20.5	0	248786	59	0	0	0	0	0	0	0	0	0	1	0	0	0	0	0	0	0	0	0	0	0	0	0	0	0	0	0	0	0	0	0	0	0
6m_metabat_bin_70	6m	5m_metabat_bin_87	0.006920411	Bacteria	Verrucomicrobiota	Kiritimatiellae	NA	NA	NA	NA	21.47540964	0.013763214	90.44	313.59	19205927	3053	5	1	1	3	0	0	0	NA	NA	NA	NA	NA	NA	NA	NA	NA	NA	NA	NA	NA	NA	NA	NA	NA	NA	NA	NA	NA	NA	NA	NA	NA	NA
6m_metabat_bin_7	6m	5m_metabat_bin_98	0.007548306	Bacteria	Verrucomicrobiota	Verrucomicrobiae	Opitutales	Opitutaceae	NA	NA	17.9604746	0.011510554	65.99	3.8	2800037	400	2	2	0	0	0	0	0	0	0	0	0	0	1	1	0	0	0	0	0	0	0	0	0	0	0	0	0	0	0	0	0	1	0
6m_metabat_bin_69	6m	6m_metabat_bin_69	0.003990559	Unknown	NA	NA	NA	NA	NA	NA	8.761509169	0.005615098	0	0	856081	236	0	0	0	0	0	236	0	NA	NA	NA	NA	NA	NA	NA	NA	NA	NA	NA	NA	NA	NA	NA	NA	NA	NA	NA	NA	NA	NA	NA	NA	NA	NA
6m_metabat_bin_68	6m	1m_metabat_bin_71	0.013490319	Bacteria	Acidobacteriota	Acidobacteriae	Acidobacteriales	Acidobacteriaceae	NA	NA	29.9556694	0.019198064	80.1	2.33	1597184	212	2	1	1	0	0	0	0	0	0	0	0	0	0	0	0	0	0	0	0	0	0	0	0	0	0	0	0	0	0	0	0	0	0
6m_metabat_bin_67	6m	4m_metabat_bin_17	0.002411575	Bacteria	Proteobacteria	Alphaproteobacteria	Acetobacterales	Acetobacteraceae	Rhodopila	NA	9.204690396	0.005899125	31.03	0	1780535	459	0	0	0	0	0	0	0	0	0	0	0	0	3	0	0	1	1	0	1	0	0	0	0	0	0	0	0	0	0	1	1	1	0
6m_metabat_bin_66	6m	6m_metabat_bin_66	0.003648626	Bacteria	Proteobacteria	Alphaproteobacteria	Rhizobiales	Xanthobacteraceae	NA	NA	9.220718282	0.005909397	47.41	9.48	5052233	1149	1	0	1	0	0	1149	0	NA	NA	NA	NA	NA	NA	NA	NA	NA	NA	NA	NA	NA	NA	NA	NA	NA	NA	NA	NA	NA	NA	NA	NA	NA	NA
6m_metabat_bin_65	6m	Ch12-A_metabat_bin_63	0.007372694	Bacteria	Planctomycetota	FEN-1346	FEN-1346	NA	NA	NA	21.12953184	0.013541547	46.49	5.26	2196123	351	0	0	0	0	0	0	0	0	0	0	0	0	0	1	0	0	0	0	0	0	1	0	0	0	0	0	0	0	1	0	0	1	0
6m_metabat_bin_64	6m	4m_metabat_bin_69	0.004373844	Bacteria	Acidobacteriota	Acidobacteriae	Acidobacteriales	Koribacteraceae	NA	NA	18.41930513	0.01180461	57.63	0.85	2236006	348	0	0	0	0	0	0	0	0	0	0	0	0	1	2	1	0	0	0	1	0	0	0	0	0	0	0	0	1	0	0	0	0	0
6m_metabat_bin_63	6m	6m_metabat_bin_63	0.002915948	Unknown	NA	NA	NA	NA	NA	NA	11.53196789	0.007390636	0	0	267523	54	0	0	0	0	0	44	10	NA	NA	NA	NA	NA	NA	NA	NA	NA	NA	NA	NA	NA	NA	NA	NA	NA	NA	NA	NA	NA	NA	NA	NA	NA	NA
6m_metabat_bin_62	6m	TroutBog_epilimnion_OSF_3300021128-bin_9	0.008782344	Bacteria	Proteobacteria	Gammaproteobacteria	Burkholderiales	Burkholderiaceae	Polynucleobacter	NA	29.3083348	0.018783199	35.34	0	888295	130	3	1	1	0	1	0	0	0	0	0	2	1	2	1	2	1	0	0	2	0	0	0	0	0	0	0	0	0	0	0	0	0	0
6m_metabat_bin_61	6m	6m_metabat_bin_61	0.006046421	Bacteria	Verrucomicrobiota	Verrucomicrobiae	Pedosphaerales	NA	NA	NA	12.73742485	0.008163193	60.12	7.16	3582137	796	5	4	0	1	0	795	1	0	1	0	0	0	0	0	0	0	0	0	1	0	0	0	0	0	0	0	0	2	1	0	0	0	0
6m_metabat_bin_60	6m	6m_metabat_bin_60	0.003376654	Unknown	NA	NA	NA	NA	NA	NA	7.026884922	0.004503408	5.26	0	632978	185	0	0	0	0	0	185	0	NA	NA	NA	NA	NA	NA	NA	NA	NA	NA	NA	NA	NA	NA	NA	NA	NA	NA	NA	NA	NA	NA	NA	NA	NA	NA
6m_metabat_bin_6	6m	Ch4-A_metabat_bin_43	0.002233504	Bacteria	Elusimicrobiota	Elusimicrobia	UBA1565	UBA9628	UBA9628	NA	8.028475169	0.005145309	14.55	0	392278	104	0	0	0	0	0	0	0	0	0	0	1	1	0	2	0	0	0	0	0	0	0	0	0	0	0	0	0	0	0	0	0	0	0
6m_metabat_bin_59	6m	6m_metabat_bin_59	0.003126916	Bacteria	Spirochaetota	Spirochaetia	Treponematales	UBA8932	UBA1306	NA	9.94612587	0.006374298	12.5	0	1165366	310	0	0	0	0	0	249	61	NA	NA	NA	NA	NA	NA	NA	NA	NA	NA	NA	NA	NA	NA	NA	NA	NA	NA	NA	NA	NA	NA	NA	NA	NA	NA
6m_metabat_bin_58	6m	6m_metabat_bin_58	0.002284954	Unknown	NA	NA	NA	NA	NA	NA	6.343145857	0.004065211	12.11	5.26	1331470	393	0	0	0	0	0	393	0	NA	NA	NA	NA	NA	NA	NA	NA	NA	NA	NA	NA	NA	NA	NA	NA	NA	NA	NA	NA	NA	NA	NA	NA	NA	NA
6m_metabat_bin_57	6m	Ch12-A_metabat_bin_9	0.001580443	Unknown	NA	NA	NA	NA	NA	NA	11.79987421	0.007562333	6.9	0	272551	66	0	0	0	0	0	0	0	0	0	0	0	0	0	1	0	0	0	1	0	0	0	0	0	0	0	0	0	0	0	0	0	1	0
6m_metabat_bin_56	6m	D2m2019_metabat_bin_66	0.002829711	Bacteria	Proteobacteria	Alphaproteobacteria	Rhodospirillales	Magnetospirillaceae	NA	NA	8.744063076	0.005603917	25.86	0	1893026	472	0	0	0	0	0	0	0	0	3	0	2	3	2	2	4	0	1	1	2	0	1	0	1	1	1	1	0	2	3	4	1	3	0
6m_metabat_bin_55	6m	Ch12-A_metabat_bin_8	0.001389121	Unknown	NA	NA	NA	NA	NA	NA	12.25397104	0.007853356	0	0	362710	98	0	0	0	0	0	0	0	NA	NA	NA	NA	NA	NA	NA	NA	NA	NA	NA	NA	NA	NA	NA	NA	NA	NA	NA	NA	NA	NA	NA	NA	NA	NA
6m_metabat_bin_54	6m	5m_metabat_bin_55	0.002468818	Unknown	NA	NA	NA	NA	NA	NA	10.03771901	0.006432998	6.9	0	456519	124	0	0	0	0	0	0	0	NA	NA	NA	NA	NA	NA	NA	NA	NA	NA	NA	NA	NA	NA	NA	NA	NA	NA	NA	NA	NA	NA	NA	NA	NA	NA
6m_metabat_bin_53	6m	6m_metabat_bin_53	0.002005916	Bacteria	Actinobacteriota	Acidimicrobiia	Acidimicrobiales	RAAP-2	NA	NA	8.058026174	0.005164248	19.14	0	503288	136	0	0	0	0	0	134	2	NA	NA	NA	NA	NA	NA	NA	NA	NA	NA	NA	NA	NA	NA	NA	NA	NA	NA	NA	NA	NA	NA	NA	NA	NA	NA
6m_metabat_bin_52	6m	6m_metabat_bin_52	0.002871475	Bacteria	Proteobacteria	Alphaproteobacteria	Rhizobiales	Beijerinckiaceae	Bog-939	NA	10.77900984	0.006908079	61.53	6.53	4148834	753	2	0	2	0	0	753	0	0	0	0	1	0	0	0	1	0	0	0	1	0	1	0	0	0	0	0	0	1	0	0	0	0	0
6m_metabat_bin_51	6m	2m_metabat_bin_44	0.063994802	Bacteria	Acidobacteriota	Holophagae	Holophagales	Holophagaceae	Holophaga	NA	138.116753	0.08851661	77.19	0	4153078	153	6	4	1	1	0	0	0	0	0	0	0	0	0	0	0	0	0	0	0	0	0	0	0	0	0	0	0	0	0	0	0	0	0
6m_metabat_bin_50	6m	1m_metabat_bin_80	0.001658498	Bacteria	Proteobacteria	Alphaproteobacteria	Acetobacterales	Acetobacteraceae	NA	NA	6.184901331	0.003963795	24.14	0.86	903958	253	0	0	0	0	0	0	0	0	0	0	0	0	0	0	0	0	0	0	0	0	0	0	0	0	0	0	0	1	0	0	0	0	0
6m_metabat_bin_5	6m	6m_metabat_bin_5	0.003564936	Bacteria	Acidobacteriota	Acidobacteriae	Bryobacterales	NA	NA	NA	7.486398136	0.004797902	22.41	0	1944065	508	0	0	0	0	0	508	0	NA	NA	NA	NA	NA	NA	NA	NA	NA	NA	NA	NA	NA	NA	NA	NA	NA	NA	NA	NA	NA	NA	NA	NA	NA	NA
6m_metabat_bin_49	6m	6m_metabat_bin_49	0.006183642	Bacteria	Verrucomicrobiota	Verrucomicrobiae	Chthoniobacterales	Terrimicrobiaceae	NA	NA	12.23039236	0.007838244	39.08	12.07	1850715	422	0	0	0	0	0	421	1	NA	NA	NA	NA	NA	NA	NA	NA	NA	NA	NA	NA	NA	NA	NA	NA	NA	NA	NA	NA	NA	NA	NA	NA	NA	NA
6m_metabat_bin_48	6m	6m_metabat_bin_48	0.004587207	Bacteria	Eremiobacterota	NA	NA	NA	NA	NA	12.2032656	0.007820859	28.06	6.9	3001735	769	1	1	0	0	0	765	4	NA	NA	NA	NA	NA	NA	NA	NA	NA	NA	NA	NA	NA	NA	NA	NA	NA	NA	NA	NA	NA	NA	NA	NA	NA	NA
6m_metabat_bin_47	6m	4m_metabat_bin_9	0.012436576	Bacteria	Acidobacteriota	Holophagae	Holophagales	Holophagaceae	Holophaga	NA	32.2544519	0.020671314	88.43	3.68	4716781	384	10	6	0	4	0	0	0	0	0	0	0	1	0	0	0	0	0	0	1	0	0	0	0	0	0	0	0	0	0	0	0	0	0
6m_metabat_bin_46	6m	5m_metabat_bin_67	0.004928728	Bacteria	Verrucomicrobiota	Verrucomicrobiae	Pedosphaerales	Pedosphaeraceae	UBA11358	NA	21.37693426	0.013700103	35.97	6.9	1756717	326	2	1	0	1	0	0	0	0	0	0	0	0	0	0	0	0	0	0	0	0	0	0	0	0	0	0	0	0	0	2	0	0	0
6m_metabat_bin_45	6m	4m_metabat_bin_91	0.023570684	Bacteria	Acidobacteriota	Holophagae	Holophagales	Holophagaceae	Holophaga	NA	72.703901	0.046594658	91.56	10.23	5005416	372	11	7	0	4	0	370	2	0	0	0	0	1	1	0	0	0	0	0	1	0	1	0	0	0	0	0	0	0	0	0	0	0	0
6m_metabat_bin_44	6m	6m_metabat_bin_44	0.004006061	Unknown	NA	NA	NA	NA	NA	NA	8.087928489	0.005183412	2.82	0	391795	117	0	0	0	0	0	117	0	NA	NA	NA	NA	NA	NA	NA	NA	NA	NA	NA	NA	NA	NA	NA	NA	NA	NA	NA	NA	NA	NA	NA	NA	NA	NA
6m_metabat_bin_43	6m	6m_metabat_bin_43	0.007821144	Bacteria	Verrucomicrobiota	Kiritimatiellae	NA	NA	NA	NA	11.14055663	0.007139788	49.06	13.1	3648547	858	0	0	0	0	0	854	4	NA	NA	NA	NA	NA	NA	NA	NA	NA	NA	NA	NA	NA	NA	NA	NA	NA	NA	NA	NA	NA	NA	NA	NA	NA	NA
6m_metabat_bin_42	6m	TBE_metabat_bin_112	0.001944688	Bacteria	Verrucomicrobiota	Verrucomicrobiae	Opitutales	Opitutaceae	Palsa-1447	NA	7.692426658	0.004929942	21.05	0	1145210	316	0	0	0	0	0	0	0	0	2	0	1	2	4	1	6	0	0	2	1	0	0	0	0	0	0	0	0	3	9	2	1	4	4
6m_metabat_bin_41	6m	4m_metabat_bin_11	0.004659234	Bacteria	Acidobacteriota	Acidobacteriae	Acidobacteriales	Acidobacteriaceae	Terracidiphilus	NA	21.80893372	0.013976964	86.78	125.03	7693581	1257	5	5	0	0	0	0	0	0	3	0	0	0	0	0	0	0	0	0	0	0	0	0	0	0	0	0	0	1	1	0	0	0	0
6m_metabat_bin_40	6m	TBH_metabat_bin_63	0.002011727	Unknown	NA	NA	NA	NA	NA	NA	9.992708667	0.006404152	0	0	429610	118	0	0	0	0	0	0	0	0	0	0	2	3	5	4	5	2	2	2	16	0	2	0	0	0	0	0	0	0	4	0	1	5	0
6m_metabat_bin_4	6m	6m_metabat_bin_4	0.003497389	Unknown	NA	NA	NA	NA	NA	NA	8.541247962	0.005473936	4.17	0	266013	64	0	0	0	0	0	55	9	NA	NA	NA	NA	NA	NA	NA	NA	NA	NA	NA	NA	NA	NA	NA	NA	NA	NA	NA	NA	NA	NA	NA	NA	NA	NA
6m_metabat_bin_39	6m	5m_metabat_bin_89	0.002929239	Bacteria	Verrucomicrobiota	Verrucomicrobiae	Pedosphaerales	Palsa-1400	Palsa-1400	NA	12.53168953	0.008031341	22.41	0	738527	179	0	0	0	0	0	0	0	0	0	0	1	0	0	1	0	0	0	0	0	0	1	0	0	0	0	0	0	2	0	0	0	1	0
6m_metabat_bin_38	6m	6m_metabat_bin_38	0.00480714	Bacteria	Verrucomicrobiota	Verrucomicrobiae	Opitutales	Opitutaceae	NA	NA	11.98683873	0.007682155	38.6	15.79	2138544	492	0	0	0	0	0	492	0	NA	NA	NA	NA	NA	NA	NA	NA	NA	NA	NA	NA	NA	NA	NA	NA	NA	NA	NA	NA	NA	NA	NA	NA	NA	NA
6m_metabat_bin_37	6m	4m_metabat_bin_91	0.023570684	Bacteria	Acidobacteriota	Holophagae	Holophagales	Holophagaceae	Holophaga	NA	11.34057272	0.007267975	45.61	2.63	2802086	596	0	0	0	0	0	0	0	0	0	0	0	1	1	0	0	0	0	0	1	0	1	0	0	0	0	0	0	0	0	0	0	0	0
6m_metabat_bin_36	6m	Ch4-A_metabat_bin_26	0.064524808	Bacteria	Acidobacteriota	Holophagae	Holophagales	Holophagaceae	Geothrix	NA	146.838785	0.094106408	92.17	0.88	3011337	139	9	7	0	2	0	0	0	0	0	0	0	0	0	0	0	0	0	0	0	0	0	0	0	0	0	0	0	0	0	0	0	1	0
6m_metabat_bin_35	6m	6m_metabat_bin_35	0.004224235	Unknown	NA	NA	NA	NA	NA	NA	10.11120087	0.006480092	4.17	4.17	427223	111	0	0	0	0	0	111	0	NA	NA	NA	NA	NA	NA	NA	NA	NA	NA	NA	NA	NA	NA	NA	NA	NA	NA	NA	NA	NA	NA	NA	NA	NA	NA
6m_metabat_bin_34	6m	4m_metabat_bin_11	0.004659234	Bacteria	Acidobacteriota	Acidobacteriae	Acidobacteriales	Acidobacteriaceae	Terracidiphilus	NA	14.7744049	0.009468658	24.14	0	2151251	456	3	3	0	0	0	0	0	0	3	0	0	0	0	0	0	0	0	0	0	0	0	0	0	0	0	0	0	1	1	0	0	0	0
6m_metabat_bin_33	6m	3m_metabat_bin_16	0.005279511	Bacteria	Actinobacteriota	Coriobacteriia	OPB41	PALSA-660	NA	NA	12.24603308	0.007848268	97.41	128.09	4286741	588	7	4	0	3	0	0	0	NA	NA	NA	NA	NA	NA	NA	NA	NA	NA	NA	NA	NA	NA	NA	NA	NA	NA	NA	NA	NA	NA	NA	NA	NA	NA
6m_metabat_bin_32	6m	5m_metabat_bin_90	0.004659308	Unknown	NA	NA	NA	NA	NA	NA	22.3495417	0.01432343	4.17	0	219463	56	1	0	0	1	0	0	0	0	0	0	0	0	0	1	0	0	0	0	0	0	0	0	0	0	0	0	0	0	0	0	0	0	0
6m_metabat_bin_31	6m	6m_metabat_bin_31	0.012118155	Bacteria	Actinobacteriota	Thermoleophilia	UBA2241	UBA2241	UBA2241	NA	24.63908083	0.015790756	89.66	0.14	3326363	305	2	2	0	0	0	300	5	0	0	1	0	0	0	0	0	1	0	0	0	0	0	0	0	0	0	0	0	0	0	0	0	0	0
6m_metabat_bin_30	6m	6m_metabat_bin_30	0.002720465	Bacteria	Verrucomicrobiota	Verrucomicrobiae	Pedosphaerales	Pedosphaeraceae	UBA11358	NA	13.05304425	0.008365468	26.21	1.72	1205135	300	0	0	0	0	0	300	0	NA	NA	NA	NA	NA	NA	NA	NA	NA	NA	NA	NA	NA	NA	NA	NA	NA	NA	NA	NA	NA	NA	NA	NA	NA	NA
6m_metabat_bin_3	6m	Ch12-A_metabat_bin_28	0.00469121	Bacteria	Verrucomicrobiota	Verrucomicrobiae	Pedosphaerales	Pedosphaeraceae	PSRM01	NA	15.52237007	0.009948015	66.18	16.3	6077498	1110	9	5	0	4	0	0	0	NA	NA	NA	NA	NA	NA	NA	NA	NA	NA	NA	NA	NA	NA	NA	NA	NA	NA	NA	NA	NA	NA	NA	NA	NA	NA
6m_metabat_bin_29	6m	Ch12-A_metabat_bin_18	0.000619201	Unknown	NA	NA	NA	NA	NA	NA	10.71509103	0.006867114	4.17	0	508746	127	1	1	0	0	0	0	0	0	0	0	1	0	1	0	1	0	0	0	1	0	0	0	0	0	0	0	0	0	1	0	0	0	0
6m_metabat_bin_28	6m	6m_metabat_bin_28	0.002914869	Bacteria	Verrucomicrobiota	Verrucomicrobiae	Pedosphaerales	Pedosphaeraceae	UBA11358	NA	22.95605815	0.014712136	57.89	23.99	4127989	850	6	5	0	1	0	848	2	NA	NA	NA	NA	NA	NA	NA	NA	NA	NA	NA	NA	NA	NA	NA	NA	NA	NA	NA	NA	NA	NA	NA	NA	NA	NA
6m_metabat_bin_27	6m	6m_metabat_bin_27	0.003315761	Unknown	NA	NA	NA	NA	NA	NA	22.2507679	0.014260128	6.9	0	1084938	286	1	0	1	0	0	286	0	NA	NA	NA	NA	NA	NA	NA	NA	NA	NA	NA	NA	NA	NA	NA	NA	NA	NA	NA	NA	NA	NA	NA	NA	NA	NA
6m_metabat_bin_26	6m	Ch12-A_metabat_bin_59	0.039600529	Bacteria	Verrucomicrobiota	Kiritimatiellae	LD1-PB3	GWF2-57-35	NA	NA	63.74105371	0.040850526	100	161.26	18714213	1162	11	5	0	6	0	0	0	0	0	0	2	3	1	3	3	0	0	0	2	0	0	0	0	0	0	0	0	1	1	1	0	1	1
6m_metabat_bin_25	6m	TBH_metabat_bin_60	0.002250096	Unknown	NA	NA	NA	NA	NA	NA	6.981625963	0.004474402	4.17	0	330844	93	0	0	0	0	0	0	0	NA	NA	NA	NA	NA	NA	NA	NA	NA	NA	NA	NA	NA	NA	NA	NA	NA	NA	NA	NA	NA	NA	NA	NA	NA	NA
6m_metabat_bin_24	6m	5m_metabat_bin_15	0.003222456	Bacteria	Desulfobacterota	Desulfovibrionia	Desulfovibrionales	Desulfovibrionaceae	Desulfovibrio	NA	10.67592051	0.006842011	31.03	0	1517385	329	0	0	0	0	0	0	0	0	1	0	0	0	0	0	0	0	0	0	0	0	0	0	0	0	0	0	0	0	0	0	0	0	0
6m_metabat_bin_23	6m	6m_metabat_bin_23	0.002182716	Bacteria	Verrucomicrobiota	Verrucomicrobiae	Verrucomicrobiales	Akkermansiaceae	UBA1315	NA	8.354529112	0.005354272	56.3	27.59	4212201	961	2	2	0	0	0	961	0	NA	NA	NA	NA	NA	NA	NA	NA	NA	NA	NA	NA	NA	NA	NA	NA	NA	NA	NA	NA	NA	NA	NA	NA	NA	NA
6m_metabat_bin_22	6m	TBE_metabat_bin_111	0.008409723	Bacteria	Patescibacteria	Paceibacteria	UBA6257	2-01-FULL-56-20	NA	NA	21.37148353	0.01369661	19.83	0	239976	18	0	0	0	0	0	0	0	0	0	0	0	1	1	1	1	1	1	0	0	0	0	0	0	0	0	0	0	0	0	1	0	1	0
6m_metabat_bin_21	6m	6m_metabat_bin_21	0.003158076	Unknown	NA	NA	NA	NA	NA	NA	10.63472867	0.006815612	0	0	406883	87	0	0	0	0	0	87	0	NA	NA	NA	NA	NA	NA	NA	NA	NA	NA	NA	NA	NA	NA	NA	NA	NA	NA	NA	NA	NA	NA	NA	NA	NA	NA
6m_metabat_bin_20	6m	5m_metabat_bin_83	0.009974228	Bacteria	Acidobacteriota	Acidobacteriae	Acidobacteriales	Acidobacteriaceae	Palsa-288	NA	27.97545916	0.017928982	81.68	1.99	2650105	285	4	4	0	0	0	0	0	0	0	0	0	0	0	0	0	0	0	0	0	0	0	0	0	0	0	0	0	0	0	0	0	1	0
6m_metabat_bin_2	6m	6m_metabat_bin_2	0.003054117	Bacteria	Proteobacteria	Gammaproteobacteria	Burkholderiales	Burkholderiaceae	Polynucleobacter	NA	12.78659842	0.008194707	68.34	36.46	3541584	593	5	0	5	0	0	592	1	NA	NA	NA	NA	NA	NA	NA	NA	NA	NA	NA	NA	NA	NA	NA	NA	NA	NA	NA	NA	NA	NA	NA	NA	NA	NA
6m_metabat_bin_19	6m	6m_metabat_bin_19	0.002442047	Bacteria	Acidobacteriota	Holophagae	Holophagales	Holophagaceae	Holophaga	NA	16.2081013	0.010387489	58.25	19.3	5314521	1196	0	0	0	0	0	1193	3	NA	NA	NA	NA	NA	NA	NA	NA	NA	NA	NA	NA	NA	NA	NA	NA	NA	NA	NA	NA	NA	NA	NA	NA	NA	NA
6m_metabat_bin_18	6m	TBE_metabat_bin_44	0.002162373	Bacteria	Proteobacteria	Gammaproteobacteria	Burkholderiales	Burkholderiaceae	SCGC-AAA027-K21	NA	8.442574447	0.005410698	4.17	0	1051157	262	0	0	0	0	0	0	0	0	0	0	5	2	3	4	4	3	2	0	12	1	4	0	0	0	0	0	0	2	3	1	0	4	2
6m_metabat_bin_17	6m	Ch12-A_metabat_bin_42	0.001956771	Unknown	NA	NA	NA	NA	NA	NA	10.79165115	0.00691618	4.17	0	373868	98	0	0	0	0	0	0	0	0	0	0	1	0	0	1	1	0	1	0	0	0	0	0	0	0	0	0	0	0	1	0	0	0	0
6m_metabat_bin_16	6m	Ch12-A_metabat_bin_72	0.00159578	Unknown	NA	NA	NA	NA	NA	NA	13.76913523	0.008824398	0	0	281130	76	0	0	0	0	0	0	0	NA	NA	NA	NA	NA	NA	NA	NA	NA	NA	NA	NA	NA	NA	NA	NA	NA	NA	NA	NA	NA	NA	NA	NA	NA	NA
6m_metabat_bin_15	6m	5m_metabat_bin_23	0.009581228	Bacteria	Verrucomicrobiota	Kiritimatiellae	RFP12	NA	NA	NA	26.06019273	0.016701522	55.17	18.97	2757817	455	0	0	0	0	0	0	0	0	0	0	0	1	0	1	0	0	0	0	0	0	0	0	0	0	0	0	0	0	1	0	0	0	0
6m_metabat_bin_14	6m	Ch12-A_metabat_bin_24	0.002163186	Bacteria	Verrucomicrobiota	Kiritimatiellae	NA	NA	NA	NA	10.86047158	0.006960286	0	0	673005	169	0	0	0	0	0	0	0	0	0	0	0	0	0	0	2	0	0	0	1	0	0	0	0	0	0	0	0	0	1	1	0	2	0
6m_metabat_bin_13	6m	TBH_metabat_bin_5	0.019097933	Bacteria	Proteobacteria	Alphaproteobacteria	Acetobacterales	Acetobacteraceae	BOG-930	NA	30.37940728	0.019469631	88.77	24.67	5787200	476	5	3	1	0	1	0	0	0	2	4	3	7	5	7	6	5	2	1	13	0	1	1	1	1	1	1	0	3	8	3	0	5	0
6m_metabat_bin_12	6m	5m_metabat_bin_20	0.010672099	Bacteria	Verrucomicrobiota	Verrucomicrobiae	Opitutales	Opitutaceae	Opitutus	NA	24.17455907	0.015493052	83.12	4.67	4329705	457	3	3	0	0	0	0	0	0	0	0	0	0	0	1	0	0	0	0	3	0	1	0	0	0	0	0	0	0	0	0	0	1	0
6m_metabat_bin_11	6m	6m_metabat_bin_11	0.005443983	Bacteria	Proteobacteria	Alphaproteobacteria	Rhizobiales	Beijerinckiaceae	Bog-939	NA	19.12371888	0.012256057	74.43	13.45	3470902	566	3	0	3	0	0	566	0	NA	NA	NA	NA	NA	NA	NA	NA	NA	NA	NA	NA	NA	NA	NA	NA	NA	NA	NA	NA	NA	NA	NA	NA	NA	NA
6m_metabat_bin_10	6m	TBH_metabat_bin_5	0.019097933	Bacteria	Proteobacteria	Alphaproteobacteria	Acetobacterales	Acetobacteraceae	BOG-930	NA	46.34465957	0.029701481	74.45	0	2561383	139	1	0	1	0	0	0	0	0	2	4	3	7	5	7	6	5	2	1	13	0	1	1	1	1	1	1	0	3	8	3	0	5	0
6m_metabat_bin_1	6m	6m_metabat_bin_1	0.004917623	Bacteria	Verrucomicrobiota	Kiritimatiellae	NA	NA	NA	NA	9.409279539	0.006030243	35.86	1.72	1277374	339	1	1	0	0	0	339	0	NA	NA	NA	NA	NA	NA	NA	NA	NA	NA	NA	NA	NA	NA	NA	NA	NA	NA	NA	NA	NA	NA	NA	NA	NA	NA
5m_metabat_bin_99	5m	4m_metabat_bin_67	0.003273599	Bacteria	Verrucomicrobiota	Verrucomicrobiae	Verrucomicrobiales	Akkermansiaceae	UBA1315	NA	11.31821005	0.005136173	91.02	4.08	4448823	411	3	3	0	0	0	0	0	0	0	0	0	0	0	0	0	1	0	0	0	0	0	0	0	0	0	0	0	0	1	1	0	1	0
5m_metabat_bin_98	5m	5m_metabat_bin_98	0.009454533	Bacteria	Verrucomicrobiota	Verrucomicrobiae	Opitutales	Opitutaceae	Opitutus	NA	27.6881738	0.012564818	98.63	0.82	3187162	110	3	3	0	0	0	110	0	0	0	0	0	0	1	1	0	0	0	0	0	0	0	0	0	0	0	0	0	0	0	0	0	1	0
5m_metabat_bin_97	5m	TBE_metabat_bin_25	0.004483869	Bacteria	Verrucomicrobiota	Verrucomicrobiae	Pedosphaerales	Pedosphaeraceae	UBA11358	NA	24.822743	0.011264493	96.59	70.24	13774604	1272	17	14	0	3	0	0	0	0	0	0	2	4	6	7	8	2	1	1	14	0	5	0	0	0	0	0	0	6	13	9	1	16	2
5m_metabat_bin_96	5m	Ch4-A_metabat_bin_26	0.074354387	Bacteria	Acidobacteriota	Holophagae	Holophagales	Holophagaceae	Geothrix	NA	227.5466067	0.103260032	97.08	0.88	3193296	72	8	6	0	2	0	0	0	0	0	0	0	0	0	0	0	0	0	0	0	0	0	0	0	0	0	0	0	0	0	0	0	1	0
5m_metabat_bin_95	5m	2m_metabat_bin_44	0.044095927	Bacteria	Acidobacteriota	Holophagae	Holophagales	Holophagaceae	Holophaga	NA	132.208937	0.059996056	80.7	1.75	4213032	167	10	6	1	3	0	0	0	0	0	0	0	0	0	0	0	0	0	0	0	0	0	0	0	0	0	0	0	0	0	0	0	0	0
5m_metabat_bin_94	5m	5m_metabat_bin_94	0.005672098	Bacteria	Acidobacteriota	Acidobacteriae	Acidobacteriales	Acidobacteriaceae	Terracidiphilus	NA	18.42939594	0.00836321	89.66	8.91	4768705	192	6	4	2	0	0	191	1	0	0	0	0	0	0	0	0	0	1	0	0	0	0	0	0	0	0	0	0	0	1	0	0	1	0
5m_metabat_bin_93	5m	Ch12-A_metabat_bin_63	0.00954339	Bacteria	Planctomycetota	FEN-1346	FEN-1346	NA	NA	NA	28.51387524	0.012939519	89.71	1.14	3727790	84	0	0	0	0	0	0	0	0	0	0	0	0	0	1	0	0	0	0	0	0	1	0	0	0	0	0	0	0	1	0	0	1	0
5m_metabat_bin_92	5m	4m_metabat_bin_11	0.004568278	Bacteria	Acidobacteriota	Acidobacteriae	Acidobacteriales	Acidobacteriaceae	Terracidiphilus	NA	43.72762638	0.019843478	88.36	1.72	4018765	31	9	8	1	0	0	0	0	0	3	0	0	0	0	0	0	0	0	0	0	0	0	0	0	0	0	0	0	1	1	0	0	0	0
5m_metabat_bin_91	5m	3m_metabat_bin_54	0.001749635	Bacteria	Actinobacteriota	Acidimicrobiia	Acidimicrobiales	RAAP-2	NA	NA	7.936393103	0.003601514	42.79	1.71	1236363	301	0	0	0	0	0	0	0	0	0	0	0	0	0	0	0	0	0	0	0	0	0	0	0	0	0	0	0	0	0	0	0	0	0
5m_metabat_bin_90	5m	5m_metabat_bin_90	0.012537396	Bacteria	Verrucomicrobiota	Verrucomicrobiae	Pedosphaerales	Pedosphaeraceae	UBA11358	NA	50.08105252	0.022726646	75.97	3.34	2140507	311	4	4	0	0	0	309	2	0	0	0	0	0	0	1	0	0	0	0	0	0	0	0	0	0	0	0	0	0	0	0	0	0	0
5m_metabat_bin_9	5m	5m_metabat_bin_9	0.005413775	Bacteria	Verrucomicrobiota	Verrucomicrobiae	Palsa-1439	Palsa-1439	NA	NA	19.00437582	0.008624134	86.21	65.52	5331626	663	3	3	0	0	0	661	2	NA	NA	NA	NA	NA	NA	NA	NA	NA	NA	NA	NA	NA	NA	NA	NA	NA	NA	NA	NA	NA	NA	NA	NA	NA	NA
5m_metabat_bin_89	5m	5m_metabat_bin_89	0.004454091	Bacteria	Verrucomicrobiota	Verrucomicrobiae	Pedosphaerales	Palsa-1400	Palsa-1400	NA	12.91830233	0.00586229	93.5	7.12	3215915	304	7	5	0	2	0	303	1	0	0	0	1	0	0	1	0	0	0	0	0	0	1	0	0	0	0	0	0	2	0	0	0	1	0
5m_metabat_bin_88	5m	4m_metabat_bin_69	0.005478067	Bacteria	Acidobacteriota	Acidobacteriae	Acidobacteriales	Koribacteraceae	NA	NA	21.03582245	0.009545999	89.53	4.27	3550401	90	0	0	0	0	0	0	0	0	0	0	0	0	1	2	1	0	0	0	1	0	0	0	0	0	0	0	0	1	0	0	0	0	0
5m_metabat_bin_87	5m	5m_metabat_bin_87	0.003236709	Bacteria	Verrucomicrobiota	Kiritimatiellae	RFP12	NA	NA	NA	9.951136875	0.004515799	92.08	69.12	10433688	1688	4	3	1	0	0	1674	14	NA	NA	NA	NA	NA	NA	NA	NA	NA	NA	NA	NA	NA	NA	NA	NA	NA	NA	NA	NA	NA	NA	NA	NA	NA	NA
5m_metabat_bin_86	5m	5m_metabat_bin_86	0.005072588	Bacteria	Acidobacteriota	Acidobacteriae	Acidobacteriales	Koribacteraceae	TOLSYN	NA	15.12481884	0.006863602	88.79	25.19	7290749	945	9	5	3	0	1	935	10	NA	NA	NA	NA	NA	NA	NA	NA	NA	NA	NA	NA	NA	NA	NA	NA	NA	NA	NA	NA	NA	NA	NA	NA	NA	NA
5m_metabat_bin_85	5m	5m_metabat_bin_85	0.001838383	Bacteria	Verrucomicrobiota	Verrucomicrobiae	Chthoniobacterales	UBA6821	UBA6821	NA	7.074619991	0.003210443	4.17	0	478215	111	0	0	0	0	0	109	2	NA	NA	NA	NA	NA	NA	NA	NA	NA	NA	NA	NA	NA	NA	NA	NA	NA	NA	NA	NA	NA	NA	NA	NA	NA	NA
5m_metabat_bin_84	5m	TBH_metabat_bin_37	0.012072836	Bacteria	Verrucomicrobiota	Verrucomicrobiae	Chthoniobacterales	Terrimicrobiaceae	NA	NA	35.66462209	0.016184509	97.3	2.36	3758646	109	2	2	0	0	0	0	0	0	2	0	3	3	5	2	4	0	1	0	7	0	2	0	0	0	0	0	0	1	12	3	0	19	3
5m_metabat_bin_83	5m	5m_metabat_bin_83	0.009307142	Bacteria	Acidobacteriota	Acidobacteriae	Acidobacteriales	Acidobacteriaceae	Palsa-288	NA	28.11926924	0.012760448	95.32	2.56	3499575	65	4	3	1	0	0	65	0	0	0	0	0	0	0	0	0	0	0	0	0	0	0	0	0	0	0	0	0	0	0	0	0	1	0
5m_metabat_bin_82	5m	Ch12-A_metabat_bin_9	0.003499047	Bacteria	Verrucomicrobiota	Verrucomicrobiae	Methylacidiphilales	NA	NA	NA	18.93593804	0.008593077	35.42	5.41	769208	47	0	0	0	0	0	0	0	0	0	0	0	0	0	1	0	0	0	1	0	0	0	0	0	0	0	0	0	0	0	0	0	1	0
5m_metabat_bin_81	5m	2m_metabat_bin_75	0.002490712	Bacteria	Verrucomicrobiota	Verrucomicrobiae	Verrucomicrobiales	Akkermansiaceae	UBA1315	NA	7.773572365	0.003527626	68.88	12.29	4635328	988	5	5	0	0	0	0	0	0	0	0	0	1	0	0	0	0	0	0	0	0	0	0	0	0	0	0	0	0	0	0	0	1	0
5m_metabat_bin_80	5m	5m_metabat_bin_80	0.010407156	Bacteria	Patescibacteria	Paceibacteria	UBA6257	2-01-FULL-56-20	NA	NA	30.25277137	0.013728625	77.33	3.35	713109	62	0	0	0	0	0	62	0	0	0	0	0	0	0	0	0	0	0	0	0	0	0	0	0	0	0	0	0	0	0	0	0	0	0
5m_metabat_bin_8	5m	5m_metabat_bin_8	0.005239377	Unknown	NA	NA	NA	NA	NA	NA	14.33886214	0.006506937	0	0	214457	30	0	0	0	0	0	30	0	NA	NA	NA	NA	NA	NA	NA	NA	NA	NA	NA	NA	NA	NA	NA	NA	NA	NA	NA	NA	NA	NA	NA	NA	NA	NA
5m_metabat_bin_79	5m	5m_metabat_bin_79	0.007091727	Bacteria	Verrucomicrobiota	Verrucomicrobiae	Pedosphaerales	Pedosphaeraceae	UBA11358	NA	27.60849025	0.012528658	92.16	9.09	2970377	104	2	2	0	0	0	104	0	0	0	0	0	0	0	1	0	0	0	0	0	0	0	0	0	0	0	0	0	0	0	2	0	2	0
5m_metabat_bin_78	5m	5m_metabat_bin_78	0.015004223	Bacteria	Verrucomicrobiota	Kiritimatiellae	RFP12	NA	NA	NA	42.5345492	0.019302063	88.85	0.71	4760834	91	0	0	0	0	0	90	1	0	0	0	0	0	0	2	0	0	0	0	0	0	0	0	0	0	0	0	0	0	0	2	0	0	0
5m_metabat_bin_77	5m	5m_metabat_bin_77	0.001968443	Bacteria	Acidobacteriota	Acidobacteriae	Acidobacteriales	Acidobacteriaceae	Palsa-288	NA	6.341436971	0.002877727	4.17	0	627058	161	0	0	0	0	0	160	1	NA	NA	NA	NA	NA	NA	NA	NA	NA	NA	NA	NA	NA	NA	NA	NA	NA	NA	NA	NA	NA	NA	NA	NA	NA	NA
5m_metabat_bin_76	5m	TBE_metabat_bin_76	0.011223365	Bacteria	Acidobacteriota	Acidobacteriae	Acidobacteriales	Acidobacteriaceae	Terracidiphilus	NA	30.72337562	0.013942184	98.28	88.7	9141107	539	9	6	3	0	0	0	0	0	2	0	0	2	5	2	3	0	1	1	5	0	1	0	0	0	0	0	0	2	10	2	2	8	2
5m_metabat_bin_75	5m	5m_metabat_bin_79	0.007091727	Bacteria	Verrucomicrobiota	Verrucomicrobiae	Pedosphaerales	Pedosphaeraceae	UBA11358	NA	13.90049839	0.006308008	18.1	2.59	581111	114	0	0	0	0	0	0	0	0	0	0	0	0	0	1	0	0	0	0	0	0	0	0	0	0	0	0	0	0	0	2	0	2	0
5m_metabat_bin_74	5m	5m_metabat_bin_74	0.001056288	Unknown	NA	NA	NA	NA	NA	NA	6.083230678	0.002760554	7.89	0	1024026	321	1	1	0	0	0	321	0	NA	NA	NA	NA	NA	NA	NA	NA	NA	NA	NA	NA	NA	NA	NA	NA	NA	NA	NA	NA	NA	NA	NA	NA	NA	NA
5m_metabat_bin_73	5m	5m_metabat_bin_73	0.001969105	Bacteria	Verrucomicrobiota	Verrucomicrobiae	Chthoniobacterales	Chthoniobacteraceae	UBA695	NA	7.893532509	0.003582064	75	77.59	4719055	1117	2	1	1	0	0	1116	1	NA	NA	NA	NA	NA	NA	NA	NA	NA	NA	NA	NA	NA	NA	NA	NA	NA	NA	NA	NA	NA	NA	NA	NA	NA	NA
5m_metabat_bin_72	5m	5m_metabat_bin_72	0.0011868	Bacteria	Spirochaetota	Spirochaetia	Treponematales	UBA8932	UBA1306	NA	6.075231641	0.002756924	4.17	0	574667	167	2	2	0	0	0	132	35	NA	NA	NA	NA	NA	NA	NA	NA	NA	NA	NA	NA	NA	NA	NA	NA	NA	NA	NA	NA	NA	NA	NA	NA	NA	NA
5m_metabat_bin_71	5m	TBH_metabat_bin_5	0.003321182	Bacteria	Proteobacteria	Alphaproteobacteria	Acetobacterales	Acetobacteraceae	BOG-930	NA	10.21218144	0.00463426	98.28	87.23	7235489	1067	4	1	2	0	1	0	0	0	2	4	3	7	5	7	6	5	2	1	13	0	1	1	1	1	1	1	0	3	8	3	0	5	0
5m_metabat_bin_70	5m	Ch12-A_metabat_bin_32	0.00474508	Bacteria	Verrucomicrobiota	Verrucomicrobiae	Pedosphaerales	Pedosphaeraceae	UBA11358	NA	37.72284056	0.017118523	21.55	0	2249354	292	5	4	0	1	0	0	0	0	0	0	0	0	0	0	1	0	0	0	0	0	1	0	0	0	0	0	0	1	2	3	1	10	1
5m_metabat_bin_7	5m	5m_metabat_bin_7	0.004159692	Archaea	Thermoplasmatota	Thermoplasmata	Methanomassiliicoccales	NA	NA	NA	11.66759955	0.005294725	41.42	0	758593	170	0	0	0	0	0	167	3	NA	NA	NA	NA	NA	NA	NA	NA	NA	NA	NA	NA	NA	NA	NA	NA	NA	NA	NA	NA	NA	NA	NA	NA	NA	NA
5m_metabat_bin_69	5m	Ch12-A_metabat_bin_18	0.001302497	Unknown	NA	NA	NA	NA	NA	NA	6.809013874	0.003089912	0	0	540823	141	0	0	0	0	0	0	0	0	0	0	1	0	1	0	1	0	0	0	1	0	0	0	0	0	0	0	0	0	1	0	0	0	0
5m_metabat_bin_68	5m	5m_metabat_bin_68	0.006091365	Bacteria	Verrucomicrobiota	Verrucomicrobiae	Pedosphaerales	Pedosphaeraceae	UBA11358	NA	19.04413301	0.008642176	93.11	16.98	4582865	435	7	5	0	2	0	434	1	NA	NA	NA	NA	NA	NA	NA	NA	NA	NA	NA	NA	NA	NA	NA	NA	NA	NA	NA	NA	NA	NA	NA	NA	NA	NA
5m_metabat_bin_67	5m	5m_metabat_bin_67	0.009487659	Bacteria	Verrucomicrobiota	Verrucomicrobiae	Pedosphaerales	Pedosphaeraceae	UBA11358	NA	36.37644245	0.016507531	85.77	4.73	2610392	91	7	4	0	3	0	91	0	0	0	0	0	0	0	0	0	0	0	0	0	0	0	0	0	0	0	0	0	0	0	2	0	0	0
5m_metabat_bin_66	5m	5m_metabat_bin_66	0.001967517	Bacteria	Verrucomicrobiota	Verrucomicrobiae	Opitutales	Opitutaceae	Opitutus	NA	6.586840748	0.00298909	33.25	0	1159874	310	1	1	0	0	0	309	1	NA	NA	NA	NA	NA	NA	NA	NA	NA	NA	NA	NA	NA	NA	NA	NA	NA	NA	NA	NA	NA	NA	NA	NA	NA	NA
5m_metabat_bin_65	5m	Ch4-A_metabat_bin_21	0.003764421	Bacteria	Planctomycetota	Phycisphaerae	UBA1161	UBA1161	NA	NA	11.56595163	0.005248597	74.66	3.41	3802662	489	5	4	0	1	0	0	0	0	0	0	0	0	1	0	0	0	0	0	0	0	1	0	0	0	0	0	0	0	0	1	0	1	0
5m_metabat_bin_64	5m	Ch12-A_metabat_bin_72	0.004968058	Bacteria	Planctomycetota	Phycisphaerae	UBA1161	UBA1161	NA	NA	13.17214949	0.005977486	91.39	118.16	12281691	1660	11	9	0	2	0	0	0	NA	NA	NA	NA	NA	NA	NA	NA	NA	NA	NA	NA	NA	NA	NA	NA	NA	NA	NA	NA	NA	NA	NA	NA	NA	NA
5m_metabat_bin_63	5m	4m_metabat_bin_91	0.014682922	Bacteria	Acidobacteriota	Holophagae	Holophagales	Holophagaceae	Holophaga	NA	54.53931859	0.024749795	85.96	17.3	5335378	462	12	8	0	4	0	0	0	0	0	0	0	1	1	0	0	0	0	0	1	0	1	0	0	0	0	0	0	0	0	0	0	0	0
5m_metabat_bin_62	5m	5m_metabat_bin_62	0.00174838	Bacteria	Armatimonadota	NA	NA	NA	NA	NA	6.953308634	0.003155393	31.27	2.35	1623466	395	2	1	1	0	0	395	0	NA	NA	NA	NA	NA	NA	NA	NA	NA	NA	NA	NA	NA	NA	NA	NA	NA	NA	NA	NA	NA	NA	NA	NA	NA	NA
5m_metabat_bin_61	5m	TroutBog_epilimnion_OSF_3300021126-bin_3	0.014747849	Bacteria	Proteobacteria	Gammaproteobacteria	Burkholderiales	Ferrovaceae	NA	NA	43.04950464	0.019535748	55.52	6.03	1183808	159	2	0	1	0	1	0	0	0	0	0	1	1	2	1	0	1	1	1	0	0	0	0	0	0	0	0	0	0	0	0	0	0	0
5m_metabat_bin_60	5m	5m_metabat_bin_60	0.002645717	Bacteria	Planctomycetota	Phycisphaerae	UBA1161	NA	NA	NA	8.86918924	0.004024814	38.92	5.42	3169812	718	2	2	0	0	0	718	0	NA	NA	NA	NA	NA	NA	NA	NA	NA	NA	NA	NA	NA	NA	NA	NA	NA	NA	NA	NA	NA	NA	NA	NA	NA	NA
5m_metabat_bin_6	5m	5m_metabat_bin_6	0.007191377	Bacteria	Armatimonadota	NA	NA	NA	NA	NA	21.03290919	0.009544677	81.57	3.09	4168216	569	0	0	0	0	0	568	1	0	0	0	0	0	1	0	1	0	0	0	0	0	0	0	0	0	0	0	0	0	1	0	0	1	0
5m_metabat_bin_59	5m	1m_metabat_bin_80	0.001759101	Bacteria	Proteobacteria	Alphaproteobacteria	Acetobacterales	Acetobacteraceae	Acidisphaera	NA	6.747429487	0.003061965	34.48	0	2561142	607	0	0	0	0	0	0	0	0	0	0	0	0	0	0	0	0	0	0	0	0	0	0	0	0	0	0	0	1	0	0	0	0	0
5m_metabat_bin_58	5m	Ch12-A_metabat_bin_24	0.005986349	Bacteria	Verrucomicrobiota	Kiritimatiellae	LD1-PB3	GWF2-57-35	NA	NA	21.74013196	0.009865613	84.14	12.07	3689537	499	0	0	0	0	0	0	0	0	0	0	0	0	0	0	2	0	0	0	1	0	0	0	0	0	0	0	0	0	1	1	0	2	0
5m_metabat_bin_57	5m	5m_metabat_bin_57	0.004674268	Bacteria	Verrucomicrobiota	Kiritimatiellae	RFP12	NA	NA	NA	16.54004426	0.007505827	43.1	0.34	1187956	252	0	0	0	0	0	251	1	NA	NA	NA	NA	NA	NA	NA	NA	NA	NA	NA	NA	NA	NA	NA	NA	NA	NA	NA	NA	NA	NA	NA	NA	NA	NA
5m_metabat_bin_56	5m	5m_metabat_bin_56	0.003674986	Unknown	NA	NA	NA	NA	NA	NA	10.2988137	0.004673574	10.53	0	506909	104	0	0	0	0	0	104	0	NA	NA	NA	NA	NA	NA	NA	NA	NA	NA	NA	NA	NA	NA	NA	NA	NA	NA	NA	NA	NA	NA	NA	NA	NA	NA
5m_metabat_bin_55	5m	5m_metabat_bin_55	0.004807425	Bacteria	Verrucomicrobiota	Verrucomicrobiae	Chthoniobacterales	Chthoniobacteraceae	UBA695	NA	15.45766542	0.007014647	90.69	14.3	6013838	667	1	0	1	0	0	667	0	NA	NA	NA	NA	NA	NA	NA	NA	NA	NA	NA	NA	NA	NA	NA	NA	NA	NA	NA	NA	NA	NA	NA	NA	NA	NA
5m_metabat_bin_54	5m	5m_metabat_bin_54	0.001551749	Bacteria	Verrucomicrobiota	Verrucomicrobiae	Chthoniobacterales	Chthoniobacteraceae	NA	NA	6.748690669	0.003062537	21.03	0	991987	265	1	1	0	0	0	265	0	NA	NA	NA	NA	NA	NA	NA	NA	NA	NA	NA	NA	NA	NA	NA	NA	NA	NA	NA	NA	NA	NA	NA	NA	NA	NA
5m_metabat_bin_53	5m	Ch4-A_metabat_bin_43	0.002062964	Bacteria	Elusimicrobiota	Elusimicrobia	UBA1565	UBA9628	UBA9628	NA	6.689021893	0.00303546	29.47	0	1014081	260	2	2	0	0	0	0	0	0	0	0	1	1	0	2	0	0	0	0	0	0	0	0	0	0	0	0	0	0	0	0	0	0	0
5m_metabat_bin_52	5m	Ch12-A_metabat_bin_1	0.004018456	Bacteria	Proteobacteria	Gammaproteobacteria	Burkholderiales	Gallionellaceae	Gallionella	NA	14.07748638	0.006388325	4.17	0	977422	173	0	0	0	0	0	0	0	NA	NA	NA	NA	NA	NA	NA	NA	NA	NA	NA	NA	NA	NA	NA	NA	NA	NA	NA	NA	NA	NA	NA	NA	NA	NA
5m_metabat_bin_51	5m	TBE_metabat_bin_115	0.002730208	Bacteria	Acidobacteriota	Acidobacteriae	Acidobacteriales	Acidobacteriaceae	Palsa-288	NA	8.679781904	0.003938861	38.28	1.72	1526981	292	0	0	0	0	0	0	0	0	0	0	1	2	1	2	1	0	0	0	3	0	1	0	0	0	0	0	0	2	6	3	1	3	0
5m_metabat_bin_50	5m	5m_metabat_bin_50	0.001911553	Unknown	NA	NA	NA	NA	NA	NA	8.743599	0.003967821	0	0	905763	196	1	0	0	1	0	196	0	NA	NA	NA	NA	NA	NA	NA	NA	NA	NA	NA	NA	NA	NA	NA	NA	NA	NA	NA	NA	NA	NA	NA	NA	NA	NA
5m_metabat_bin_5	5m	2m_metabat_bin_32	0.00225794	Bacteria	Verrucomicrobiota	Verrucomicrobiae	Opitutales	Opitutaceae	NA	NA	7.650281075	0.003471677	42.97	1.75	2275791	504	2	2	0	0	0	0	0	0	0	0	0	0	0	0	0	0	1	0	0	0	0	0	0	0	0	0	0	0	0	1	0	0	0
5m_metabat_bin_49	5m	4m_metabat_bin_91	0.014682922	Bacteria	Acidobacteriota	Holophagae	Holophagales	Holophagaceae	Holophaga	NA	12.0715923	0.005478056	68.42	3.51	3951214	529	4	4	0	0	0	0	0	0	0	0	0	1	1	0	0	0	0	0	1	0	1	0	0	0	0	0	0	0	0	0	0	0	0
5m_metabat_bin_48	5m	4m_metabat_bin_9	0.012619588	Bacteria	Acidobacteriota	Holophagae	Holophagales	Holophagaceae	Holophaga	NA	42.65408234	0.019356307	87.06	1.93	4487491	118	1	1	0	0	0	0	0	0	0	0	0	1	0	0	0	0	0	0	1	0	0	0	0	0	0	0	0	0	0	0	0	0	0
5m_metabat_bin_47	5m	4m_metabat_bin_17	0.004962064	Bacteria	Proteobacteria	Alphaproteobacteria	Acetobacterales	Acetobacteraceae	Rhodopila	NA	14.73540033	0.006686885	100	1.28	6868932	274	5	0	4	0	1	0	0	0	0	0	0	0	3	0	0	1	1	0	1	0	0	0	0	0	0	0	0	0	0	1	1	1	0
5m_metabat_bin_46	5m	5m_metabat_bin_46	0.006385586	Bacteria	Verrucomicrobiota	Verrucomicrobiae	Palsa-1439	Palsa-1439	NA	NA	28.9350204	0.013130634	84.01	4.63	3843546	355	6	5	1	0	0	355	0	0	0	0	0	0	0	0	1	0	0	0	0	0	0	0	0	0	0	0	0	0	0	0	0	3	0
5m_metabat_bin_45	5m	5m_metabat_bin_45	0.00166256	Unknown	NA	NA	NA	NA	NA	NA	7.308437072	0.003316549	0.63	0	525341	108	0	0	0	0	0	76	32	NA	NA	NA	NA	NA	NA	NA	NA	NA	NA	NA	NA	NA	NA	NA	NA	NA	NA	NA	NA	NA	NA	NA	NA	NA	NA
5m_metabat_bin_44	5m	5m_metabat_bin_44	0.004291581	Bacteria	Proteobacteria	Gammaproteobacteria	Burkholderiales	Burkholderiaceae	Rhodoferax	NA	30.74204919	0.013950658	22.41	1.72	1922389	419	2	0	2	0	0	417	2	NA	NA	NA	NA	NA	NA	NA	NA	NA	NA	NA	NA	NA	NA	NA	NA	NA	NA	NA	NA	NA	NA	NA	NA	NA	NA
5m_metabat_bin_43	5m	5m_metabat_bin_43	0.004537422	Bacteria	Firmicutes	Negativicutes	Sporomusales	UBA7701	NA	NA	12.85302489	0.005832668	70.22	1.42	2777284	391	2	2	0	0	0	389	2	0	0	0	0	0	0	0	0	0	0	0	1	0	0	0	0	0	0	0	0	0	0	0	0	1	0
5m_metabat_bin_42	5m	TroutBog_epilimnion_OSF_3300021128-bin_9	0.005007012	Bacteria	Proteobacteria	Gammaproteobacteria	Burkholderiales	Burkholderiaceae	Polynucleobacter	NA	18.7367259	0.008502675	62.07	11.21	1353145	218	0	0	0	0	0	0	0	0	0	0	2	1	2	1	2	1	0	0	2	0	0	0	0	0	0	0	0	0	0	0	0	0	0
5m_metabat_bin_41	5m	4m_metabat_bin_35	0.010653463	Bacteria	Verrucomicrobiota	Verrucomicrobiae	Pedosphaerales	Pedosphaeraceae	PSRM01	NA	31.70640306	0.01438828	65.55	7.03	5642429	985	5	3	0	2	0	0	0	NA	NA	NA	NA	NA	NA	NA	NA	NA	NA	NA	NA	NA	NA	NA	NA	NA	NA	NA	NA	NA	NA	NA	NA	NA	NA
5m_metabat_bin_40	5m	5m_metabat_bin_40	0.005438686	Unknown	NA	NA	NA	NA	NA	NA	16.13221306	0.007320754	4.17	0	528340	56	0	0	0	0	0	56	0	NA	NA	NA	NA	NA	NA	NA	NA	NA	NA	NA	NA	NA	NA	NA	NA	NA	NA	NA	NA	NA	NA	NA	NA	NA	NA
5m_metabat_bin_4	5m	Ch12-A_metabat_bin_32	0.00474508	Unknown	NA	NA	NA	NA	NA	NA	29.63632101	0.013448882	0	0	550376	75	0	0	0	0	0	0	0	0	0	0	0	0	0	0	1	0	0	0	0	0	1	0	0	0	0	0	0	1	2	3	1	10	1
5m_metabat_bin_39	5m	D2m2019_metabat_bin_60	0.010368591	Bacteria	Proteobacteria	Gammaproteobacteria	Burkholderiales	Burkholderiaceae	SCGC-AAA027-K21	NA	30.49068973	0.013836592	88.56	0.26	2390156	193	0	0	0	0	0	193	0	0	0	1	1	2	3	3	2	1	0	0	5	1	1	0	0	0	0	0	0	1	2	0	0	1	1
5m_metabat_bin_38	5m	5m_metabat_bin_38	0.001865242	Bacteria	Verrucomicrobiota	Verrucomicrobiae	Pedosphaerales	Pedosphaeraceae	UBA11358	NA	10.48896291	0.004759863	19.83	0	3142010	637	4	2	0	2	0	636	1	NA	NA	NA	NA	NA	NA	NA	NA	NA	NA	NA	NA	NA	NA	NA	NA	NA	NA	NA	NA	NA	NA	NA	NA	NA	NA
5m_metabat_bin_37	5m	5m_metabat_bin_37	0.003836953	Unknown	NA	NA	NA	NA	NA	NA	15.3696865	0.006974722	0	0	230911	47	0	0	0	0	0	46	1	NA	NA	NA	NA	NA	NA	NA	NA	NA	NA	NA	NA	NA	NA	NA	NA	NA	NA	NA	NA	NA	NA	NA	NA	NA	NA
5m_metabat_bin_36	5m	5m_metabat_bin_36	0.001912068	Bacteria	Acidobacteriota	Acidobacteriae	Acidobacteriales	Acidobacteriaceae	Terracidiphilus	NA	6.74584737	0.003061247	19.83	0	907360	243	0	0	0	0	0	243	0	NA	NA	NA	NA	NA	NA	NA	NA	NA	NA	NA	NA	NA	NA	NA	NA	NA	NA	NA	NA	NA	NA	NA	NA	NA	NA
5m_metabat_bin_35	5m	TBE_metabat_bin_53	0.000400955	Bacteria	Actinobacteriota	Acidimicrobiia	Acidimicrobiales	RAAP-2	RAAP-2	NA	6.122549868	0.002778396	21.57	4.78	486300	133	0	0	0	0	0	0	0	0	1	0	1	0	2	4	3	2	1	0	9	0	0	0	0	0	0	0	0	2	7	2	0	1	1
5m_metabat_bin_34	5m	4m_metabat_bin_94	0.002334968	Bacteria	Proteobacteria	Alphaproteobacteria	Acetobacterales	Acetobacteraceae	70-18	NA	7.896999584	0.003583637	57.9	3.48	2890569	588	1	0	1	0	0	0	0	0	0	0	0	0	0	0	0	1	0	0	3	0	0	0	0	0	0	0	0	0	0	0	1	0	0
5m_metabat_bin_33	5m	5m_metabat_bin_33	0.002161936	Bacteria	Planctomycetota	Phycisphaerae	SM23-33	SM23-33	NA	NA	7.277742213	0.00330262	56.19	13.93	4958798	1208	4	4	0	0	0	1207	1	NA	NA	NA	NA	NA	NA	NA	NA	NA	NA	NA	NA	NA	NA	NA	NA	NA	NA	NA	NA	NA	NA	NA	NA	NA	NA
5m_metabat_bin_32	5m	2m_metabat_bin_45	0.002648638	Bacteria	Verrucomicrobiota	Verrucomicrobiae	Verrucomicrobiales	Akkermansiaceae	UBA1315	NA	11.01508435	0.004998615	95.49	4.99	5057380	399	2	2	0	0	0	0	0	0	0	0	0	0	0	0	0	0	0	0	0	0	0	0	0	0	0	0	0	0	0	0	0	0	0
5m_metabat_bin_31	5m	5m_metabat_bin_31	0.003521833	Unknown	NA	NA	NA	NA	NA	NA	13.70236101	0.006218094	0	0	339944	57	0	0	0	0	0	57	0	NA	NA	NA	NA	NA	NA	NA	NA	NA	NA	NA	NA	NA	NA	NA	NA	NA	NA	NA	NA	NA	NA	NA	NA	NA	NA
5m_metabat_bin_30	5m	1m_metabat_bin_31	0.001284534	Unknown	NA	NA	NA	NA	NA	NA	5.630303805	0.002555017	10.34	0	287714	89	1	0	1	0	0	0	0	0	0	0	0	0	0	0	0	0	0	0	0	0	0	0	0	0	0	0	0	0	1	0	0	0	0
5m_metabat_bin_3	5m	4m_metabat_bin_108	0.005459251	Bacteria	Proteobacteria	Alphaproteobacteria	Micavibrionales	NA	NA	NA	16.36067068	0.007424428	77.58	0.44	1505104	255	0	0	0	0	0	0	0	0	0	0	2	0	2	0	1	0	0	0	0	0	0	0	0	0	0	0	0	0	0	0	0	0	0
5m_metabat_bin_29	5m	5m_metabat_bin_29	0.003518525	Bacteria	Verrucomicrobiota	Lentisphaeria	Victivallales	Victivallaceae	NA	NA	9.932537999	0.004507359	8.33	0	480564	122	0	0	0	0	0	122	0	NA	NA	NA	NA	NA	NA	NA	NA	NA	NA	NA	NA	NA	NA	NA	NA	NA	NA	NA	NA	NA	NA	NA	NA	NA	NA
5m_metabat_bin_28	5m	4m_metabat_bin_11	0.004568278	Bacteria	Acidobacteriota	Acidobacteriae	Acidobacteriales	Acidobacteriaceae	Terracidiphilus	NA	12.69610376	0.005761457	92.18	13	4917123	438	4	2	2	0	0	0	0	0	3	0	0	0	0	0	0	0	0	0	0	0	0	0	0	0	0	0	0	1	1	0	0	0	0
5m_metabat_bin_27	5m	5m_metabat_bin_27	0.003346301	Bacteria	Planctomycetota	Phycisphaerae	UBA1161	UBA1161	NA	NA	15.62403223	0.007090143	36.22	6.14	2499856	542	2	2	0	0	0	542	0	NA	NA	NA	NA	NA	NA	NA	NA	NA	NA	NA	NA	NA	NA	NA	NA	NA	NA	NA	NA	NA	NA	NA	NA	NA	NA
5m_metabat_bin_26	5m	TBE_metabat_bin_76	0.011223365	Bacteria	Acidobacteriota	Acidobacteriae	Acidobacteriales	Acidobacteriaceae	Terracidiphilus	NA	10.71128985	0.004860754	74.71	12.93	3019839	413	7	6	1	0	0	0	0	0	2	0	0	2	5	2	3	0	1	1	5	0	1	0	0	0	0	0	0	2	10	2	2	8	2
5m_metabat_bin_25	5m	TBH_metabat_bin_44	0.009773465	Bacteria	Verrucomicrobiota	Kiritimatiellae	LD1-PB3	GWF2-57-35	NA	NA	29.88825224	0.013563208	69.27	6.12	4386047	822	1	0	1	0	0	0	0	0	5	1	3	4	7	9	10	3	1	3	16	1	3	0	0	0	0	0	0	5	10	13	0	25	10
5m_metabat_bin_24	5m	1m_metabat_bin_71	0.016576208	Bacteria	Acidobacteriota	Acidobacteriae	Acidobacteriales	Acidobacteriaceae	NA	NA	46.71152713	0.021197564	91.59	1.47	2278456	161	4	3	1	0	0	0	0	0	0	0	0	0	0	0	0	0	0	0	0	0	0	0	0	0	0	0	0	0	0	0	0	0	0
5m_metabat_bin_23	5m	5m_metabat_bin_23	0.010895641	Bacteria	Verrucomicrobiota	Kiritimatiellae	RFP12	NA	NA	NA	31.37842532	0.014239444	91.55	4.76	3399463	134	0	0	0	0	0	134	0	0	0	0	0	1	0	1	0	0	0	0	0	0	0	0	0	0	0	0	0	0	1	0	0	0	0
5m_metabat_bin_22	5m	5m_metabat_bin_22	0.001745548	Unknown	NA	NA	NA	NA	NA	NA	7.557563237	0.003429602	0	0	501202	100	0	0	0	0	0	100	0	NA	NA	NA	NA	NA	NA	NA	NA	NA	NA	NA	NA	NA	NA	NA	NA	NA	NA	NA	NA	NA	NA	NA	NA	NA	NA
5m_metabat_bin_21	5m	5m_metabat_bin_21	0.001874005	Bacteria	Actinobacteriota	Coriobacteriia	OPB41	PALSA-660	NA	NA	7.781598822	0.003531268	40.06	0.86	835476	230	1	0	0	1	0	228	2	NA	NA	NA	NA	NA	NA	NA	NA	NA	NA	NA	NA	NA	NA	NA	NA	NA	NA	NA	NA	NA	NA	NA	NA	NA	NA
5m_metabat_bin_20	5m	5m_metabat_bin_20	0.005380869	Bacteria	Verrucomicrobiota	Verrucomicrobiae	Opitutales	Opitutaceae	Opitutus	NA	15.46164755	0.007016454	93.15	2.05	4919576	189	4	4	0	0	0	189	0	0	0	0	0	0	0	1	0	0	0	0	3	0	1	0	0	0	0	0	0	0	0	0	0	1	0
5m_metabat_bin_2	5m	5m_metabat_bin_2	0.005661623	Bacteria	Verrucomicrobiota	Kiritimatiellae	UBA8416	NA	NA	NA	16.4636071	0.00747114	96.32	5.72	6916210	430	2	0	0	2	0	428	2	0	0	0	0	0	0	0	1	0	0	0	2	0	0	0	0	0	0	0	0	1	2	0	0	0	0
5m_metabat_bin_19	5m	5m_metabat_bin_19	0.003478787	Archaea	Nanohaloarchaeota	Nanosalinia	NA	NA	NA	NA	11.75397177	0.00533392	100	353.58	18923903	3208	6	6	0	0	0	3202	6	NA	NA	NA	NA	NA	NA	NA	NA	NA	NA	NA	NA	NA	NA	NA	NA	NA	NA	NA	NA	NA	NA	NA	NA	NA	NA
5m_metabat_bin_18	5m	TBH_metabat_bin_63	0.002804235	Bacteria	Proteobacteria	Alphaproteobacteria	UBA1301	UBA1301	UBA6038	NA	10.86887046	0.004932264	90.07	2.39	2272859	225	2	0	2	0	0	0	0	0	0	0	2	3	5	4	5	2	2	2	16	0	2	0	0	0	0	0	0	0	4	0	1	5	0
5m_metabat_bin_17	5m	5m_metabat_bin_17	0.001968153	Unknown	NA	NA	NA	NA	NA	NA	7.00655591	0.003179556	7.92	1.72	322081	82	0	0	0	0	0	82	0	NA	NA	NA	NA	NA	NA	NA	NA	NA	NA	NA	NA	NA	NA	NA	NA	NA	NA	NA	NA	NA	NA	NA	NA	NA	NA
5m_metabat_bin_16	5m	5m_metabat_bin_16	0.001672516	Bacteria	Proteobacteria	Alphaproteobacteria	Sphingomonadales	Sphingomonadaceae	Novosphingobium	NA	7.403428574	0.003359656	41.75	0	1646952	351	0	0	0	0	0	351	0	NA	NA	NA	NA	NA	NA	NA	NA	NA	NA	NA	NA	NA	NA	NA	NA	NA	NA	NA	NA	NA	NA	NA	NA	NA	NA
5m_metabat_bin_15	5m	5m_metabat_bin_15	0.005283961	Bacteria	Desulfobacterota	Desulfovibrionia	Desulfovibrionales	Desulfovibrionaceae	Desulfovibrio	NA	14.89291244	0.006758363	97.35	2.79	4612322	341	1	1	0	0	0	338	3	0	1	0	0	0	0	0	0	0	0	0	0	0	0	0	0	0	0	0	0	0	0	0	0	0	0
5m_metabat_bin_14	5m	5m_metabat_bin_14	0.011630644	Unknown	NA	NA	NA	NA	NA	NA	27.95685449	0.012686745	0	0	215274	23	0	0	0	0	0	23	0	NA	NA	NA	NA	NA	NA	NA	NA	NA	NA	NA	NA	NA	NA	NA	NA	NA	NA	NA	NA	NA	NA	NA	NA	NA	NA
5m_metabat_bin_13	5m	4m_metabat_bin_50	0.004311603	Bacteria	Proteobacteria	Gammaproteobacteria	Burkholderiales	Burkholderiaceae	Solimicrobium	NA	14.70611675	0.006673596	42.24	0	2533653	341	0	0	0	0	0	0	0	0	0	0	0	0	0	1	0	0	0	0	1	0	0	0	0	0	0	0	0	1	0	0	0	0	0
5m_metabat_bin_12	5m	5m_metabat_bin_12	0.002297562	Bacteria	Verrucomicrobiota	Verrucomicrobiae	Pedosphaerales	Pedosphaeraceae	UBA11358	NA	8.907049275	0.004041995	82.99	105.05	8916299	2112	11	9	0	2	0	2109	3	NA	NA	NA	NA	NA	NA	NA	NA	NA	NA	NA	NA	NA	NA	NA	NA	NA	NA	NA	NA	NA	NA	NA	NA	NA	NA
5m_metabat_bin_11	5m	4m_metabat_bin_88	0.015820414	Bacteria	Desulfuromonadota	Desulfuromonadia	Geobacterales	Geobacteraceae	Geobacter	NA	45.13812472	0.020483558	92.58	1.29	5843553	137	49	31	2	16	0	0	0	0	0	0	0	0	0	0	1	0	0	0	0	0	0	0	1	1	0	1	0	0	0	0	0	0	0
5m_metabat_bin_108	5m	5m_metabat_bin_108	0.003280683	Bacteria	Verrucomicrobiota	Verrucomicrobiae	Palsa-1439	Palsa-1439	NA	NA	10.99047643	0.004987448	69.23	11.21	3082832	452	3	3	0	0	0	452	0	NA	NA	NA	NA	NA	NA	NA	NA	NA	NA	NA	NA	NA	NA	NA	NA	NA	NA	NA	NA	NA	NA	NA	NA	NA	NA
5m_metabat_bin_107	5m	5m_metabat_bin_107	0.001523401	Bacteria	Acidobacteriota	Holophagae	Holophagales	Holophagaceae	Holophaga	NA	11.98379285	0.005438213	67.18	15.79	5590165	1157	10	8	0	2	0	1156	1	NA	NA	NA	NA	NA	NA	NA	NA	NA	NA	NA	NA	NA	NA	NA	NA	NA	NA	NA	NA	NA	NA	NA	NA	NA	NA
5m_metabat_bin_106	5m	TBE_metabat_bin_112	0.002446688	Bacteria	Verrucomicrobiota	Verrucomicrobiae	Opitutales	Opitutaceae	Palsa-1447	NA	9.189770672	0.004170293	84.71	51.18	4501675	852	2	2	0	0	0	0	0	0	2	0	1	2	4	1	6	0	0	2	1	0	0	0	0	0	0	0	0	3	9	2	1	4	4
5m_metabat_bin_105	5m	TBE_metabat_bin_95	0.002235535	Bacteria	Proteobacteria	Gammaproteobacteria	Steroidobacterales	Steroidobacteraceae	NA	NA	7.38020375	0.003349116	64.58	3.35	1957246	381	2	0	2	0	0	0	0	0	3	0	2	0	3	2	5	0	1	0	2	0	0	0	0	0	0	0	0	1	1	0	0	0	0
5m_metabat_bin_104	5m	4m_metabat_bin_36	0.002260913	Bacteria	Armatimonadota	Chthonomonadetes	Chthonomonadales	Chthonomonadaceae	NA	NA	7.17410922	0.003255591	56.01	2.88	4869219	992	1	0	0	1	0	0	0	0	0	0	0	0	0	0	0	0	0	0	0	0	0	0	0	0	0	0	0	0	0	2	0	0	0
5m_metabat_bin_103	5m	TBE_metabat_bin_44	0.002004344	Bacteria	Proteobacteria	Gammaproteobacteria	Burkholderiales	Burkholderiaceae	SCGC-AAA027-K21	NA	6.952014083	0.003154805	27.59	0	1297221	338	0	0	0	0	0	0	0	0	0	0	5	2	3	4	4	3	2	0	12	1	4	0	0	0	0	0	0	2	3	1	0	4	2
5m_metabat_bin_102	5m	5m_metabat_bin_102	0.001181837	Bacteria	Proteobacteria	Alphaproteobacteria	Rhizobiales	Beijerinckiaceae	Bog-939	NA	8.514219074	0.003863729	22.73	1.72	2332132	640	2	0	2	0	0	640	0	NA	NA	NA	NA	NA	NA	NA	NA	NA	NA	NA	NA	NA	NA	NA	NA	NA	NA	NA	NA	NA	NA	NA	NA	NA	NA
5m_metabat_bin_101	5m	5m_metabat_bin_101	0.003229968	Bacteria	Armatimonadota	NA	NA	NA	NA	NA	10.33579848	0.004690357	90.56	39.78	8322518	1420	2	1	1	0	0	1414	6	NA	NA	NA	NA	NA	NA	NA	NA	NA	NA	NA	NA	NA	NA	NA	NA	NA	NA	NA	NA	NA	NA	NA	NA	NA	NA
5m_metabat_bin_100	5m	TBE_metabat_bin_111	0.007013929	Bacteria	Patescibacteria	Paceibacteria	UBA6257	2-01-FULL-56-20	NA	NA	22.86206145	0.010374741	55.25	0	631332	56	0	0	0	0	0	0	0	0	0	0	0	1	1	1	1	1	1	0	0	0	0	0	0	0	0	0	0	0	0	1	0	1	0
5m_metabat_bin_10	5m	Ch12-A_metabat_bin_28	0.004021958	Bacteria	Verrucomicrobiota	Verrucomicrobiae	Pedosphaerales	Pedosphaeraceae	PSRM01	NA	12.24977367	0.005558914	95.95	17.82	10666254	833	8	6	0	2	0	0	0	NA	NA	NA	NA	NA	NA	NA	NA	NA	NA	NA	NA	NA	NA	NA	NA	NA	NA	NA	NA	NA	NA	NA	NA	NA	NA
5m_metabat_bin_1	5m	Ch12-A_metabat_bin_47	0.007003118	Bacteria	Armatimonadota	BOG-944	BOG-944	BOG-944	NA	NA	21.94046529	0.009956524	82.41	0.31	5366256	445	2	1	1	0	0	0	0	0	0	0	1	1	1	1	0	0	0	1	0	0	1	0	0	0	0	0	0	0	1	3	0	1	0
4m_metabat_bin_99	4m	4m_metabat_bin_99	0.00282075	Bacteria	Actinobacteriota	Acidimicrobiia	Acidimicrobiales	RAAP-2	NA	NA	13.21051549	0.003276276	91.45	0.43	1593270	172	0	0	0	0	0	168	4	0	0	0	0	1	0	0	1	0	0	0	0	0	0	0	0	0	0	0	0	0	0	0	0	0	0
4m_metabat_bin_98	4m	4m_metabat_bin_98	0.001403074	Unknown	NA	NA	NA	NA	NA	NA	22.54430796	0.005591105	0	0	349680	16	0	0	0	0	0	16	0	NA	NA	NA	NA	NA	NA	NA	NA	NA	NA	NA	NA	NA	NA	NA	NA	NA	NA	NA	NA	NA	NA	NA	NA	NA	NA
4m_metabat_bin_97	4m	4m_metabat_bin_97	0.002894743	Bacteria	Proteobacteria	Alphaproteobacteria	Acetobacterales	Acetobacteraceae	70-18	NA	13.71719077	0.003401934	89.05	4.81	4946941	327	4	0	4	0	0	327	0	0	2	0	0	1	0	3	0	0	0	0	2	0	0	0	0	0	0	0	0	0	0	0	0	0	0
4m_metabat_bin_96	4m	Ch12-A_metabat_bin_32	0.002313043	Bacteria	Verrucomicrobiota	Verrucomicrobiae	Pedosphaerales	Pedosphaeraceae	UBA11358	NA	21.85694777	0.005420636	77.52	29.53	10008412	1271	22	17	0	5	0	0	0	0	0	0	0	0	0	0	1	0	0	0	0	0	1	0	0	0	0	0	0	1	2	3	1	10	1
4m_metabat_bin_95	4m	1m_metabat_bin_70	0.003105578	Bacteria	Proteobacteria	Alphaproteobacteria	Rhizobiales	Xanthobacteraceae	Pseudolabrys	NA	14.31382201	0.003549902	95.25	1.13	4077483	123	4	0	3	0	1	0	0	0	0	0	1	0	1	0	2	1	0	0	1	0	1	0	0	0	0	0	0	0	0	0	0	0	0
4m_metabat_bin_94	4m	4m_metabat_bin_94	0.003670894	Bacteria	Proteobacteria	Alphaproteobacteria	Acetobacterales	Acetobacteraceae	70-18	NA	17.27284098	0.004283754	94.86	5.59	4535879	301	2	0	1	0	1	301	0	0	0	0	0	0	0	0	0	1	0	0	3	0	0	0	0	0	0	0	0	0	0	0	1	0	0
4m_metabat_bin_93	4m	4m_metabat_bin_93	0.003471838	Bacteria	Acidobacteriota	Acidobacteriae	Acidobacteriales	Acidobacteriaceae	Palsa-288	NA	16.65527901	0.004130595	91.43	0.85	4006577	112	7	5	2	0	0	111	1	0	0	0	0	0	1	0	0	1	0	0	0	0	0	0	0	0	0	0	0	1	0	0	0	0	0
4m_metabat_bin_92	4m	1m_metabat_bin_70	0.003105578	Unknown	NA	NA	NA	NA	NA	NA	12.8021287	0.003174994	0	0	331041	21	0	0	0	0	0	0	0	0	0	0	1	0	1	0	2	1	0	0	1	0	1	0	0	0	0	0	0	0	0	0	0	0	0
4m_metabat_bin_91	4m	4m_metabat_bin_91	0.011621239	Bacteria	Acidobacteriota	Holophagae	Holophagales	Holophagaceae	Holophaga	NA	26.77294336	0.006639828	95.18	1.93	4654693	294	12	8	0	4	0	294	0	0	0	0	0	1	1	0	0	0	0	0	1	0	1	0	0	0	0	0	0	0	0	0	0	0	0
4m_metabat_bin_90	4m	TBE_metabat_bin_25	0.004384477	Bacteria	Verrucomicrobiota	Verrucomicrobiae	Pedosphaerales	Pedosphaeraceae	UBA11358	NA	33.82633647	0.008389106	94.59	5.41	7004985	245	8	7	0	1	0	0	0	0	0	0	2	4	6	7	8	2	1	1	14	0	5	0	0	0	0	0	0	6	13	9	1	16	2
4m_metabat_bin_9	4m	4m_metabat_bin_9	0.007553028	Bacteria	Acidobacteriota	Holophagae	Holophagales	Holophagaceae	Holophaga	NA	40.78008116	0.01011367	97.37	2.81	5269677	185	5	3	0	2	0	185	0	0	0	0	0	1	0	0	0	0	0	0	1	0	0	0	0	0	0	0	0	0	0	0	0	0	0
4m_metabat_bin_89	4m	TBE_metabat_bin_53	0.0062764	Bacteria	Actinobacteriota	Acidimicrobiia	Acidimicrobiales	RAAP-2	RAAP-2	NA	29.45408286	0.007304764	99.15	2.99	2379836	37	0	0	0	0	0	0	0	0	1	0	1	0	2	4	3	2	1	0	9	0	0	0	0	0	0	0	0	2	7	2	0	1	1
4m_metabat_bin_88	4m	4m_metabat_bin_88	0.008715845	Bacteria	Desulfuromonadota	Desulfuromonadia	Geobacterales	Geobacteraceae	Geobacter	NA	39.73142114	0.009853597	96.13	0.65	5862211	112	49	31	2	16	0	112	0	0	0	0	0	0	0	0	1	0	0	0	0	0	0	0	1	1	0	1	0	0	0	0	0	0	0
4m_metabat_bin_87	4m	Ch4-A_metabat_bin_26	0.213452149	Bacteria	Acidobacteriota	Holophagae	Holophagales	Holophagaceae	Geothrix	NA	1073.101205	0.266134634	96.83	0.88	3036311	69	8	6	0	2	0	0	0	0	0	0	0	0	0	0	0	0	0	0	0	0	0	0	0	0	0	0	0	0	0	0	0	1	0
4m_metabat_bin_86	4m	5m_metabat_bin_80	0.002043566	Bacteria	Patescibacteria	Paceibacteria	UBA6257	2-01-FULL-56-20	NA	NA	11.12957089	0.002760191	30.21	0	355655	55	0	0	0	0	0	0	0	0	0	0	0	0	0	0	0	0	0	0	0	0	0	0	0	0	0	0	0	0	0	0	0	0	0
4m_metabat_bin_85	4m	Ch12-A_metabat_bin_28	0.001121675	Bacteria	Verrucomicrobiota	Verrucomicrobiae	Pedosphaerales	Pedosphaeraceae	PSRM01	NA	6.517623017	0.001616404	13.79	0	2155387	570	1	1	0	0	0	0	0	NA	NA	NA	NA	NA	NA	NA	NA	NA	NA	NA	NA	NA	NA	NA	NA	NA	NA	NA	NA	NA	NA	NA	NA	NA	NA
4m_metabat_bin_84	4m	5m_metabat_bin_79	0.003686898	Bacteria	Verrucomicrobiota	Verrucomicrobiae	Pedosphaerales	Pedosphaeraceae	UBA11358	NA	28.03411292	0.006952605	92.32	104.28	5859694	497	4	3	0	1	0	0	0	0	0	0	0	0	0	1	0	0	0	0	0	0	0	0	0	0	0	0	0	0	0	2	0	2	0
4m_metabat_bin_83	4m	TBE_metabat_bin_95	0.001301838	Bacteria	Proteobacteria	Gammaproteobacteria	Steroidobacterales	Steroidobacteraceae	NA	NA	6.953603192	0.001724529	37.16	0	1334849	317	1	0	1	0	0	0	0	0	3	0	2	0	3	2	5	0	1	0	2	0	0	0	0	0	0	0	0	1	1	0	0	0	0
4m_metabat_bin_82	4m	4m_metabat_bin_82	0.002103652	Bacteria	Myxococcota	UBA9042	UBA9042	UBA9042	NA	NA	9.583324089	0.002376714	81.65	1.01	5586113	768	8	7	1	0	0	671	97	0	0	0	0	0	0	0	0	0	0	0	0	0	0	0	0	0	0	0	0	0	0	0	0	0	0
4m_metabat_bin_81	4m	Ch4-A_metabat_bin_32	0.005069977	Bacteria	Myxococcota	Polyangia	Polyangiales	Polyangiaceae	NA	NA	23.55823835	0.005842565	78.94	3.39	6068991	770	15	6	1	8	0	0	0	0	0	0	0	0	0	0	0	0	0	0	0	0	1	0	0	0	0	0	0	0	0	0	0	1	0
4m_metabat_bin_80	4m	2m_metabat_bin_2	0.001807716	Bacteria	Proteobacteria	Alphaproteobacteria	Rhizobiales	Xanthobacteraceae	NA	NA	10.00122834	0.002480356	78.11	5.96	6971430	999	7	1	5	0	1	0	0	0	0	0	0	0	0	0	0	0	0	0	0	0	0	0	0	0	0	0	0	0	0	0	0	0	0
4m_metabat_bin_8	4m	1m_metabat_bin_99	0.001944215	Bacteria	Actinobacteriota	Acidimicrobiia	Acidimicrobiales	RAAP-2	RAAP-2	NA	6.207154127	0.001539406	9.38	0	389719	109	0	0	0	0	0	0	0	0	0	0	0	0	0	0	0	0	0	0	0	0	0	0	0	0	0	0	0	0	0	0	0	0	0
4m_metabat_bin_79	4m	TBH_metabat_bin_37	0.001268094	Bacteria	Verrucomicrobiota	Verrucomicrobiae	Chthoniobacterales	Terrimicrobiaceae	NA	NA	6.921917517	0.001716671	47.13	2.03	1368844	322	0	0	0	0	0	0	0	0	2	0	3	3	5	2	4	0	1	0	7	0	2	0	0	0	0	0	0	1	12	3	0	19	3
4m_metabat_bin_78	4m	4m_metabat_bin_78	0.001634073	Unknown	NA	NA	NA	NA	NA	NA	8.641721052	0.002143191	12.07	0	470513	136	0	0	0	0	0	136	0	NA	NA	NA	NA	NA	NA	NA	NA	NA	NA	NA	NA	NA	NA	NA	NA	NA	NA	NA	NA	NA	NA	NA	NA	NA	NA
4m_metabat_bin_77	4m	TBE_metabat_bin_76	0.009852026	Bacteria	Acidobacteriota	Acidobacteriae	Acidobacteriales	Acidobacteriaceae	Terracidiphilus	NA	44.90588454	0.011136891	99.35	6.9	4747905	82	5	3	2	0	0	0	0	0	2	0	0	2	5	2	3	0	1	1	5	0	1	0	0	0	0	0	0	2	10	2	2	8	2
4m_metabat_bin_76	4m	2m_metabat_bin_32	0.00362768	Bacteria	Verrucomicrobiota	Verrucomicrobiae	Opitutales	Opitutaceae	Palsa-1447	NA	18.19504516	0.004512465	89.47	9.01	3622598	275	4	4	0	0	0	0	0	0	0	0	0	0	0	0	0	0	1	0	0	0	0	0	0	0	0	0	0	0	0	1	0	0	0
4m_metabat_bin_75	4m	4m_metabat_bin_75	0.002029072	Unknown	NA	NA	NA	NA	NA	NA	10.22841026	0.002536699	0	0	321033	57	0	0	0	0	0	54	3	NA	NA	NA	NA	NA	NA	NA	NA	NA	NA	NA	NA	NA	NA	NA	NA	NA	NA	NA	NA	NA	NA	NA	NA	NA	NA
4m_metabat_bin_74	4m	4m_metabat_bin_74	0.003952072	Bacteria	Proteobacteria	Alphaproteobacteria	UBA1301	UBA1301	UBA6038	NA	18.451548	0.004576079	94.96	0.43	2837659	61	0	0	0	0	0	61	0	0	0	0	0	0	0	0	0	1	0	0	0	0	0	0	0	0	0	0	0	0	1	0	0	0	0
4m_metabat_bin_73	4m	4m_metabat_bin_73	0.001165781	Bacteria	Acidobacteriota	Acidobacteriae	Acidobacteriales	Acidobacteriaceae	NA	NA	8.560144541	0.00212296	18.97	0	944297	203	4	2	2	0	0	200	3	NA	NA	NA	NA	NA	NA	NA	NA	NA	NA	NA	NA	NA	NA	NA	NA	NA	NA	NA	NA	NA	NA	NA	NA	NA	NA
4m_metabat_bin_72	4m	4m_metabat_bin_72	0.002144838	Bacteria	Verrucomicrobiota	Verrucomicrobiae	Opitutales	Opitutaceae	Palsa-1447	NA	12.05080776	0.002988662	86.85	7.36	3151984	414	3	3	0	0	0	413	1	0	0	0	0	0	0	1	0	0	0	0	0	0	0	0	0	0	0	0	0	0	0	0	0	0	0
4m_metabat_bin_71	4m	4m_metabat_bin_71	0.000583493	Unknown	NA	NA	NA	NA	NA	NA	6.456331599	0.001601204	6.9	0	710966	222	2	0	2	0	0	221	1	NA	NA	NA	NA	NA	NA	NA	NA	NA	NA	NA	NA	NA	NA	NA	NA	NA	NA	NA	NA	NA	NA	NA	NA	NA	NA
4m_metabat_bin_70	4m	4m_metabat_bin_70	0.01433462	Bacteria	Proteobacteria	Alphaproteobacteria	Rhodospirillales	Magnetospirillaceae	NA	NA	69.23670125	0.017171059	94.53	0.75	4620157	98	9	1	5	0	3	98	0	0	0	0	0	0	0	0	0	0	0	0	1	0	0	0	0	0	0	0	0	0	0	0	0	0	0
4m_metabat_bin_7	4m	2m_metabat_bin_45	0.001887707	Bacteria	Verrucomicrobiota	Verrucomicrobiae	Verrucomicrobiales	Akkermansiaceae	UBA1315	NA	12.7807758	0.003169698	94.7	4.08	4800321	216	4	4	0	0	0	0	0	0	0	0	0	0	0	0	0	0	0	0	0	0	0	0	0	0	0	0	0	0	0	0	0	0	0
4m_metabat_bin_69	4m	4m_metabat_bin_69	0.003008029	Bacteria	Acidobacteriota	Acidobacteriae	Acidobacteriales	Koribacteraceae	NA	NA	16.03009223	0.003975546	93.8	5.13	5292681	156	3	2	1	0	0	155	1	0	0	0	0	0	1	2	1	0	0	0	1	0	0	0	0	0	0	0	0	1	0	0	0	0	0
4m_metabat_bin_68	4m	D2m2019_metabat_bin_66	0.003789105	Bacteria	Proteobacteria	Alphaproteobacteria	Rhodospirillales	Magnetospirillaceae	NA	NA	13.19765221	0.003273086	94.23	79.23	8594131	1190	10	2	5	0	3	0	0	0	3	0	2	3	2	2	4	0	1	1	2	0	1	0	1	1	1	1	0	2	3	4	1	3	0
4m_metabat_bin_67	4m	4m_metabat_bin_67	0.002228362	Bacteria	Verrucomicrobiota	Verrucomicrobiae	Verrucomicrobiales	Akkermansiaceae	UBA1315	NA	11.80023613	0.002926519	97.74	4.65	5117714	308	3	3	0	0	0	307	1	0	0	0	0	0	0	0	0	1	0	0	0	0	0	0	0	0	0	0	0	0	1	1	0	1	0
4m_metabat_bin_66	4m	1m_metabat_bin_3	0.001268153	Bacteria	Actinobacteriota	Acidimicrobiia	Acidimicrobiales	RAAP-2	RAAP-2	NA	7.497048419	0.001859307	62.93	7.76	1880027	407	0	0	0	0	0	0	0	0	1	0	1	0	0	1	0	0	0	0	0	0	0	0	0	0	0	0	0	0	0	0	0	0	0
4m_metabat_bin_65	4m	TroutBog_epilimnion_OSF_3300021126-bin_3	0.054537055	Bacteria	Proteobacteria	Gammaproteobacteria	Burkholderiales	Ferrovaceae	NA	NA	234.1569516	0.058072132	80.95	4.58	1318067	116	1	0	1	0	0	0	0	0	0	0	1	1	2	1	0	1	1	1	0	0	0	0	0	0	0	0	0	0	0	0	0	0	0
4m_metabat_bin_64	4m	4m_metabat_bin_64	0.001153679	Bacteria	Proteobacteria	Alphaproteobacteria	Rhodospirillales	Magnetospirillaceae	NA	NA	7.953071437	0.001972403	55.98	5.07	4190696	945	6	1	4	0	1	945	0	0	0	0	0	0	0	0	1	0	0	0	2	0	1	0	0	0	1	1	0	0	0	0	0	0	0
4m_metabat_bin_63	4m	4m_metabat_bin_63	0.00206354	Unknown	NA	NA	NA	NA	NA	NA	9.360034065	0.002321337	0	0	212462	32	0	0	0	0	0	32	0	NA	NA	NA	NA	NA	NA	NA	NA	NA	NA	NA	NA	NA	NA	NA	NA	NA	NA	NA	NA	NA	NA	NA	NA	NA	NA
4m_metabat_bin_62	4m	4m_metabat_bin_62	0.004474092	Bacteria	Proteobacteria	Alphaproteobacteria	Acetobacterales	Acetobacteraceae	70-18	NA	21.27762049	0.00527696	98.67	0.5	5735613	210	4	0	3	0	1	209	1	0	0	0	0	0	0	2	1	0	0	0	1	0	0	0	0	0	0	0	0	1	0	0	0	0	0
4m_metabat_bin_61	4m	TBE_metabat_bin_53	0.0062764	Bacteria	Actinobacteriota	Acidimicrobiia	Acidimicrobiales	RAAP-2	RAAP-2	NA	54.62512036	0.013547312	95.73	2.21	1945853	79	0	0	0	0	0	0	0	0	1	0	1	0	2	4	3	2	1	0	9	0	0	0	0	0	0	0	0	2	7	2	0	1	1
4m_metabat_bin_60	4m	4m_metabat_bin_60	0.020491873	Unknown	NA	NA	NA	NA	NA	NA	65.36261596	0.016210266	0	0	205166	18	0	0	0	0	0	18	0	NA	NA	NA	NA	NA	NA	NA	NA	NA	NA	NA	NA	NA	NA	NA	NA	NA	NA	NA	NA	NA	NA	NA	NA	NA	NA
4m_metabat_bin_6	4m	4m_metabat_bin_6	0.001213846	Bacteria	Verrucomicrobiota	Verrucomicrobiae	Chthoniobacterales	UBA6821	UBA6821	NA	7.19325947	0.001783965	32.07	5.17	791935	175	0	0	0	0	0	174	1	NA	NA	NA	NA	NA	NA	NA	NA	NA	NA	NA	NA	NA	NA	NA	NA	NA	NA	NA	NA	NA	NA	NA	NA	NA	NA
4m_metabat_bin_59	4m	4m_metabat_bin_59	0.010787623	Unknown	NA	NA	NA	NA	NA	NA	96.59248932	0.023955436	0	0	285814	1	0	0	0	0	0	1	0	NA	NA	NA	NA	NA	NA	NA	NA	NA	NA	NA	NA	NA	NA	NA	NA	NA	NA	NA	NA	NA	NA	NA	NA	NA	NA
4m_metabat_bin_58	4m	5m_metabat_bin_68	0.004347299	Bacteria	Verrucomicrobiota	Verrucomicrobiae	Pedosphaerales	Pedosphaeraceae	UBA11358	NA	20.88036857	0.005178439	48.04	5.17	2318396	209	3	2	0	1	0	0	0	NA	NA	NA	NA	NA	NA	NA	NA	NA	NA	NA	NA	NA	NA	NA	NA	NA	NA	NA	NA	NA	NA	NA	NA	NA	NA
4m_metabat_bin_57	4m	4m_metabat_bin_57	0.001316395	Unknown	NA	NA	NA	NA	NA	NA	6.1952296	0.001536449	0	0	515287	157	1	0	1	0	0	157	0	NA	NA	NA	NA	NA	NA	NA	NA	NA	NA	NA	NA	NA	NA	NA	NA	NA	NA	NA	NA	NA	NA	NA	NA	NA	NA
4m_metabat_bin_56	4m	TBE_metabat_bin_47	0.000963699	Unknown	NA	NA	NA	NA	NA	NA	5.69010227	0.001411175	6.9	0	224518	64	0	0	0	0	0	0	0	0	0	0	3	5	2	4	2	2	0	0	10	0	0	0	0	0	0	0	0	0	10	0	1	5	0
4m_metabat_bin_55	4m	4m_metabat_bin_55	0.011504568	Unknown	NA	NA	NA	NA	NA	NA	55.96942727	0.013880707	5.26	0	965842	74	0	0	0	0	0	74	0	NA	NA	NA	NA	NA	NA	NA	NA	NA	NA	NA	NA	NA	NA	NA	NA	NA	NA	NA	NA	NA	NA	NA	NA	NA	NA
4m_metabat_bin_54	4m	4m_metabat_bin_54	0.002232498	Unknown	NA	NA	NA	NA	NA	NA	10.20246707	0.002530264	6.03	0	1432924	338	0	0	0	0	0	338	0	NA	NA	NA	NA	NA	NA	NA	NA	NA	NA	NA	NA	NA	NA	NA	NA	NA	NA	NA	NA	NA	NA	NA	NA	NA	NA
4m_metabat_bin_53	4m	5m_metabat_bin_83	0.002372635	Bacteria	Acidobacteriota	Acidobacteriae	Acidobacteriales	Acidobacteriaceae	Palsa-288	NA	11.67314473	0.002895	86.21	22.68	3950937	370	2	2	0	0	0	0	0	0	0	0	0	0	0	0	0	0	0	0	0	0	0	0	0	0	0	0	0	0	0	0	0	1	0
4m_metabat_bin_52	4m	4m_metabat_bin_11	0.003626714	Bacteria	Acidobacteriota	Acidobacteriae	Acidobacteriales	Acidobacteriaceae	Terracidiphilus	NA	34.6669782	0.008597589	85.78	1.72	4112440	35	9	8	1	0	0	0	0	0	3	0	0	0	0	0	0	0	0	0	0	0	0	0	0	0	0	0	0	1	1	0	0	0	0
4m_metabat_bin_51	4m	TBE_metabat_bin_115	0.001488118	Bacteria	Acidobacteriota	Acidobacteriae	Acidobacteriales	Acidobacteriaceae	Palsa-288	NA	7.951160072	0.001971929	12.41	0	477502	99	0	0	0	0	0	0	0	0	0	0	1	2	1	2	1	0	0	0	3	0	1	0	0	0	0	0	0	2	6	3	1	3	0
4m_metabat_bin_50	4m	4m_metabat_bin_50	0.003990269	Bacteria	Proteobacteria	Gammaproteobacteria	Burkholderiales	Burkholderiaceae	Solimicrobium	NA	17.98101162	0.004459384	61.21	0	3419358	292	0	0	0	0	0	291	1	0	0	0	0	0	0	1	0	0	0	0	1	0	0	0	0	0	0	0	0	1	0	0	0	0	0
4m_metabat_bin_5	4m	4m_metabat_bin_5	0.004517215	Bacteria	Verrucomicrobiota	Verrucomicrobiae	Opitutales	Opitutaceae	NA	NA	20.85765687	0.005172806	91.8	0.14	3763003	211	5	4	1	0	0	210	1	0	0	0	0	0	0	0	0	0	0	0	0	0	0	0	0	0	0	0	0	0	1	0	0	1	0
4m_metabat_bin_49	4m	4m_metabat_bin_49	0.001615631	Bacteria	Verrucomicrobiota	Verrucomicrobiae	Palsa-1439	Palsa-1439	NA	NA	10.56922643	0.002621223	48.28	18.97	3394764	709	4	3	1	0	0	707	2	NA	NA	NA	NA	NA	NA	NA	NA	NA	NA	NA	NA	NA	NA	NA	NA	NA	NA	NA	NA	NA	NA	NA	NA	NA	NA
4m_metabat_bin_48	4m	5m_metabat_bin_90	0.024505989	Bacteria	Verrucomicrobiota	Verrucomicrobiae	Pedosphaerales	Pedosphaeraceae	UBA11358	NA	160.1851158	0.039726735	55.36	1.35	1306486	178	0	0	0	0	0	0	0	0	0	0	0	0	0	1	0	0	0	0	0	0	0	0	0	0	0	0	0	0	0	0	0	0	0
4m_metabat_bin_47	4m	5m_metabat_bin_15	0.001095563	Unknown	NA	NA	NA	NA	NA	NA	16.42077516	0.004072437	0	0	320839	33	0	0	0	0	0	0	0	0	1	0	0	0	0	0	0	0	0	0	0	0	0	0	0	0	0	0	0	0	0	0	0	0	0
4m_metabat_bin_46	4m	4m_metabat_bin_46	0.002868128	Unknown	NA	NA	NA	NA	NA	NA	13.19773395	0.003273106	0	0	489161	30	0	0	0	0	0	29	1	NA	NA	NA	NA	NA	NA	NA	NA	NA	NA	NA	NA	NA	NA	NA	NA	NA	NA	NA	NA	NA	NA	NA	NA	NA	NA
4m_metabat_bin_45	4m	4m_metabat_bin_91	0.011621239	Bacteria	Acidobacteriota	Holophagae	Holophagales	Holophagaceae	Holophaga	NA	64.75833641	0.016060401	64.04	0	4350085	457	5	5	0	0	0	0	0	0	0	0	0	1	1	0	0	0	0	0	1	0	1	0	0	0	0	0	0	0	0	0	0	0	0
4m_metabat_bin_44	4m	3m_metabat_bin_57	0.009902428	Bacteria	Bacteroidota	Chlorobia	Chlorobiales	Chlorobiaceae	Chlorobium	NA	42.1872851	0.010462664	84.07	0	2145063	34	3	0	3	0	0	0	0	0	0	1	0	0	0	0	0	0	0	0	0	0	0	0	0	0	0	0	0	0	0	0	0	0	0
4m_metabat_bin_43	4m	4m_metabat_bin_72	0.002144838	Bacteria	Verrucomicrobiota	Verrucomicrobiae	Opitutales	Opitutaceae	Palsa-1447	NA	21.90381884	0.00543226	78.54	4.2	2790898	370	3	3	0	0	0	0	0	0	0	0	0	0	0	1	0	0	0	0	0	0	0	0	0	0	0	0	0	0	0	0	0	0	0
4m_metabat_bin_42	4m	4m_metabat_bin_42	0.008461294	Bacteria	Proteobacteria	Gammaproteobacteria	Burkholderiales	Burkholderiaceae	Rhodoferax	NA	38.72165131	0.009603169	98.68	1.47	4827033	247	11	3	6	1	1	245	2	0	0	2	1	0	0	0	0	0	1	0	2	0	0	0	0	0	0	0	0	0	0	0	0	0	0
4m_metabat_bin_41	4m	2m_metabat_bin_44	0.032589676	Bacteria	Acidobacteriota	Holophagae	Holophagales	Holophagaceae	Holophaga	NA	156.6225685	0.038843205	88.75	1.05	4074190	146	6	4	1	1	0	0	0	0	0	0	0	0	0	0	0	0	0	0	0	0	0	0	0	0	0	0	0	0	0	0	0	0	0
4m_metabat_bin_40	4m	4m_metabat_bin_40	0.001373011	Unknown	NA	NA	NA	NA	NA	NA	10.66810308	0.002645745	0	0	814863	158	0	0	0	0	0	158	0	NA	NA	NA	NA	NA	NA	NA	NA	NA	NA	NA	NA	NA	NA	NA	NA	NA	NA	NA	NA	NA	NA	NA	NA	NA	NA
4m_metabat_bin_4	4m	4m_metabat_bin_4	0.001507875	Unknown	NA	NA	NA	NA	NA	NA	7.965428176	0.001975467	4.17	0	519764	147	0	0	0	0	0	147	0	NA	NA	NA	NA	NA	NA	NA	NA	NA	NA	NA	NA	NA	NA	NA	NA	NA	NA	NA	NA	NA	NA	NA	NA	NA	NA
4m_metabat_bin_39	4m	4m_metabat_bin_39	0.002030335	Unknown	NA	NA	NA	NA	NA	NA	16.98646025	0.00421273	0	0	327753	21	0	0	0	0	0	12	9	NA	NA	NA	NA	NA	NA	NA	NA	NA	NA	NA	NA	NA	NA	NA	NA	NA	NA	NA	NA	NA	NA	NA	NA	NA	NA
4m_metabat_bin_38	4m	1m_metabat_bin_80	0.003649654	Bacteria	Proteobacteria	Alphaproteobacteria	Acetobacterales	Acetobacteraceae	NA	NA	20.3555772	0.005048288	97.01	0.25	5128502	123	2	0	1	0	1	0	0	0	0	0	0	0	0	0	0	0	0	0	0	0	0	0	0	0	0	0	0	1	0	0	0	0	0
4m_metabat_bin_37	4m	TBH_metabat_bin_73	0.004761917	Bacteria	Proteobacteria	Gammaproteobacteria	Steroidobacterales	Steroidobacteraceae	NA	NA	24.62285213	0.006106594	79.01	2.72	3092691	392	5	3	2	0	0	0	0	0	3	0	3	2	12	7	3	4	2	1	7	0	1	0	0	0	0	0	0	0	6	3	0	5	0
4m_metabat_bin_36	4m	4m_metabat_bin_36	0.001849325	Bacteria	Armatimonadota	Chthonomonadetes	Chthonomonadales	Chthonomonadaceae	NA	NA	8.466317474	0.00209969	78.95	3.03	6434965	997	0	0	0	0	0	992	5	0	0	0	0	0	0	0	0	0	0	0	0	0	0	0	0	0	0	0	0	0	0	2	0	0	0
4m_metabat_bin_35	4m	4m_metabat_bin_35	0.005725492	Bacteria	Verrucomicrobiota	Verrucomicrobiae	Pedosphaerales	Pedosphaeraceae	PSRM01	NA	27.46356126	0.006811105	95.59	10.81	8024807	555	9	5	0	4	0	553	2	NA	NA	NA	NA	NA	NA	NA	NA	NA	NA	NA	NA	NA	NA	NA	NA	NA	NA	NA	NA	NA	NA	NA	NA	NA	NA
4m_metabat_bin_34	4m	5m_metabat_bin_98	0.019388021	Bacteria	Verrucomicrobiota	Verrucomicrobiae	Opitutales	Opitutaceae	Opitutus	NA	91.69476859	0.022740776	98.36	0.68	3183521	72	3	3	0	0	0	0	0	0	0	0	0	0	1	1	0	0	0	0	0	0	0	0	0	0	0	0	0	0	0	0	0	1	0
4m_metabat_bin_33	4m	D2m2019_metabat_bin_60	0.004194292	Bacteria	Proteobacteria	Gammaproteobacteria	Burkholderiales	Burkholderiaceae	SCGC-AAA027-K21	NA	17.29382357	0.004288957	82.76	0.86	3052265	110	0	0	0	0	0	0	0	0	0	1	1	2	3	3	2	1	0	0	5	1	1	0	0	0	0	0	0	1	2	0	0	1	1
4m_metabat_bin_32	4m	4m_metabat_bin_32	0.001087004	Bacteria	Proteobacteria	Alphaproteobacteria	UBA1301	UBA1301	UBA6038	NA	7.578665836	0.001879548	53.54	8.02	1880097	455	1	0	1	0	0	455	0	0	0	0	0	0	1	0	1	0	0	0	0	0	0	0	0	0	0	0	0	0	0	0	0	0	0
4m_metabat_bin_31	4m	3m_metabat_bin_57	0.009902428	Unknown	NA	NA	NA	NA	NA	NA	51.97226098	0.012889389	4.17	0	429029	9	0	0	0	0	0	0	0	0	0	1	0	0	0	0	0	0	0	0	0	0	0	0	0	0	0	0	0	0	0	0	0	0	0
4m_metabat_bin_30	4m	TBE_metabat_bin_44	0.006253409	Bacteria	Proteobacteria	Gammaproteobacteria	Burkholderiales	Burkholderiaceae	SCGC-AAA027-K21	NA	26.49799768	0.00657164	76.9	6.03	4886686	420	3	1	1	0	1	0	0	0	0	0	5	2	3	4	4	3	2	0	12	1	4	0	0	0	0	0	0	2	3	1	0	4	2
4m_metabat_bin_3	4m	TroutBog_epilimnion_OSF_3300021128-bin_9	0.005465795	Bacteria	Proteobacteria	Gammaproteobacteria	Burkholderiales	Burkholderiaceae	Polynucleobacter	NA	27.53231308	0.006828156	32.76	0	646890	98	0	0	0	0	0	0	0	0	0	0	2	1	2	1	2	1	0	0	2	0	0	0	0	0	0	0	0	0	0	0	0	0	0
4m_metabat_bin_29	4m	4m_metabat_bin_29	0.002650919	Bacteria	Proteobacteria	Gammaproteobacteria	Burkholderiales	Burkholderiaceae	Rhodoferax	NA	28.72853129	0.007124824	28.84	1.72	1963713	437	0	0	0	0	0	437	0	NA	NA	NA	NA	NA	NA	NA	NA	NA	NA	NA	NA	NA	NA	NA	NA	NA	NA	NA	NA	NA	NA	NA	NA	NA	NA
4m_metabat_bin_28	4m	Ch4-A_metabat_bin_43	0.001975398	Bacteria	Elusimicrobiota	Elusimicrobia	UBA1565	UBA9628	UBA9628	NA	9.460698917	0.002346302	69.78	1.12	1926174	302	1	0	1	0	0	0	0	0	0	0	1	1	0	2	0	0	0	0	0	0	0	0	0	0	0	0	0	0	0	0	0	0	0
4m_metabat_bin_27	4m	1m_metabat_bin_71	0.010198348	Unknown	NA	NA	NA	NA	NA	NA	43.82975762	0.010870006	6.9	0	346997	56	0	0	0	0	0	0	0	0	0	0	0	0	0	0	0	0	0	0	0	0	0	0	0	0	0	0	0	0	0	0	0	0	0
4m_metabat_bin_26	4m	1m_metabat_bin_48	0.004141165	Bacteria	Acidobacteriota	Acidobacteriae	Acidobacteriales	Acidobacteriaceae	NA	NA	20.28091041	0.00502977	91.38	2.87	4059334	207	10	8	1	1	0	0	0	0	0	0	0	0	0	0	0	0	0	0	0	0	1	0	0	0	0	0	0	1	0	1	0	0	0
4m_metabat_bin_25	4m	5m_metabat_bin_90	0.024505989	Unknown	NA	NA	NA	NA	NA	NA	122.2302667	0.030313737	12.5	0	284263	41	1	1	0	0	0	0	0	0	0	0	0	0	0	1	0	0	0	0	0	0	0	0	0	0	0	0	0	0	0	0	0	0	0
4m_metabat_bin_24	4m	4m_metabat_bin_24	0.001094258	Bacteria	Acidobacteriota	Holophagae	Holophagales	Holophagaceae	Holophaga	NA	8.220288838	0.002038674	23.16	0	1826020	482	5	2	0	3	0	482	0	NA	NA	NA	NA	NA	NA	NA	NA	NA	NA	NA	NA	NA	NA	NA	NA	NA	NA	NA	NA	NA	NA	NA	NA	NA	NA
4m_metabat_bin_23	4m	TroutBog_epilimnion_OSF_3300021128-bin_9	0.005465795	Unknown	NA	NA	NA	NA	NA	NA	20.50035976	0.005084195	0	0	269231	38	0	0	0	0	0	0	0	0	0	0	2	1	2	1	2	1	0	0	2	0	0	0	0	0	0	0	0	0	0	0	0	0	0
4m_metabat_bin_22	4m	4m_metabat_bin_22	0.003967462	Bacteria	Proteobacteria	Alphaproteobacteria	Acetobacterales	Acetobacteraceae	69-11	NA	18.27853701	0.004533171	96.52	2.16	6982487	257	9	3	5	0	1	257	0	0	0	0	0	0	0	1	0	0	0	0	1	0	0	0	0	0	0	0	0	0	1	0	0	0	0
4m_metabat_bin_21	4m	4m_metabat_bin_21	0.001058808	Unknown	NA	NA	NA	NA	NA	NA	6.229154818	0.001544863	4.17	0	386238	107	0	0	0	0	0	107	0	NA	NA	NA	NA	NA	NA	NA	NA	NA	NA	NA	NA	NA	NA	NA	NA	NA	NA	NA	NA	NA	NA	NA	NA	NA	NA
4m_metabat_bin_20	4m	TBE_metabat_bin_76	0.009852026	Bacteria	Acidobacteriota	Acidobacteriae	Acidobacteriales	Acidobacteriaceae	Terracidiphilus	NA	21.03256072	0.005216184	94.88	82.34	7751494	627	8	5	2	0	1	0	0	0	2	0	0	2	5	2	3	0	1	1	5	0	1	0	0	0	0	0	0	2	10	2	2	8	2
4m_metabat_bin_2	4m	Ch12-A_metabat_bin_16	0.01504785	Bacteria	Verrucomicrobiota	Verrucomicrobiae	Pedosphaerales	Pedosphaeraceae	UBA11358	NA	77.14591539	0.019132585	85.87	5.97	2800934	282	10	8	0	2	0	0	0	0	0	0	0	0	0	0	2	0	0	0	1	0	0	0	0	0	0	0	0	0	0	1	0	3	0
4m_metabat_bin_19	4m	4m_metabat_bin_19	0.002166355	Bacteria	Acidobacteriota	Acidobacteriae	Acidobacteriales	Acidobacteriaceae	Terracidiphilus	NA	8.64392909	0.002143739	19.83	0	1116762	217	1	0	1	0	0	211	6	NA	NA	NA	NA	NA	NA	NA	NA	NA	NA	NA	NA	NA	NA	NA	NA	NA	NA	NA	NA	NA	NA	NA	NA	NA	NA
4m_metabat_bin_18	4m	TBE_metabat_bin_41	0.001534465	Bacteria	Proteobacteria	Alphaproteobacteria	Rhizobiales	Beijerinckiaceae	NA	NA	7.579312178	0.001879709	67.5	10.78	4981272	1013	7	4	3	0	0	0	0	0	0	1	3	6	3	2	1	2	0	0	9	3	3	0	0	0	0	0	0	1	2	4	0	2	0
4m_metabat_bin_17	4m	4m_metabat_bin_17	0.007826299	Bacteria	Proteobacteria	Alphaproteobacteria	Acetobacterales	Acetobacteraceae	Rhodopila	NA	36.35562524	0.009016383	100	0.54	6923757	102	5	0	4	0	1	102	0	0	0	0	0	0	3	0	0	1	1	0	1	0	0	0	0	0	0	0	0	0	0	1	1	1	0
4m_metabat_bin_16	4m	4m_metabat_bin_16	0.012275691	Bacteria	Proteobacteria	Gammaproteobacteria	Burkholderiales	SG8-41	PALSA-1004	NA	55.80392471	0.013839661	91.48	1.29	4375133	231	5	2	3	0	0	231	0	0	0	0	0	0	2	1	0	0	0	0	1	0	0	0	0	0	0	0	0	0	0	0	0	0	0
4m_metabat_bin_15	4m	D2m2019_metabat_bin_66	0.003789105	Unknown	NA	NA	NA	NA	NA	NA	16.60153938	0.004117267	0	0	361183	31	0	0	0	0	0	0	0	0	3	0	2	3	2	2	4	0	1	1	2	0	1	0	1	1	1	1	0	2	3	4	1	3	0
4m_metabat_bin_14	4m	4m_metabat_bin_14	0.001630713	Bacteria	Proteobacteria	Alphaproteobacteria	Rhodospirillales	Magnetospirillaceae	NA	NA	7.552579664	0.001873079	34.83	0	1351068	301	0	0	0	0	0	301	0	NA	NA	NA	NA	NA	NA	NA	NA	NA	NA	NA	NA	NA	NA	NA	NA	NA	NA	NA	NA	NA	NA	NA	NA	NA	NA
4m_metabat_bin_13	4m	4m_metabat_bin_13	0.001034922	Unknown	NA	NA	NA	NA	NA	NA	5.157464007	0.001279078	0	0	554153	169	0	0	0	0	0	169	0	NA	NA	NA	NA	NA	NA	NA	NA	NA	NA	NA	NA	NA	NA	NA	NA	NA	NA	NA	NA	NA	NA	NA	NA	NA	NA
4m_metabat_bin_12	4m	4m_metabat_bin_12	0.00129273	Unknown	NA	NA	NA	NA	NA	NA	22.6308919	0.005612578	0	0	358691	6	0	0	0	0	0	6	0	NA	NA	NA	NA	NA	NA	NA	NA	NA	NA	NA	NA	NA	NA	NA	NA	NA	NA	NA	NA	NA	NA	NA	NA	NA	NA
4m_metabat_bin_11	4m	4m_metabat_bin_11	0.003626714	Bacteria	Acidobacteriota	Acidobacteriae	Acidobacteriales	Acidobacteriaceae	Terracidiphilus	NA	16.09701974	0.003992144	96.59	5.6	4988550	213	10	7	3	0	0	213	0	0	3	0	0	0	0	0	0	0	0	0	0	0	0	0	0	0	0	0	0	1	1	0	0	0	0
4m_metabat_bin_108	4m	4m_metabat_bin_108	0.006811015	Bacteria	Proteobacteria	Alphaproteobacteria	Micavibrionales	NA	NA	NA	31.17609807	0.007731833	79.5	0.45	1667678	233	0	0	0	0	0	231	2	0	0	0	2	0	2	0	1	0	0	0	0	0	0	0	0	0	0	0	0	0	0	0	0	0	0
4m_metabat_bin_107	4m	4m_metabat_bin_107	0.002782392	Unknown	NA	NA	NA	NA	NA	NA	14.80236195	0.003671062	0	0	291072	29	0	0	0	0	0	29	0	NA	NA	NA	NA	NA	NA	NA	NA	NA	NA	NA	NA	NA	NA	NA	NA	NA	NA	NA	NA	NA	NA	NA	NA	NA	NA
4m_metabat_bin_106	4m	4m_metabat_bin_97	0.002894743	Unknown	NA	NA	NA	NA	NA	NA	14.07378205	0.003490371	4.17	0	212153	13	0	0	0	0	0	0	0	0	2	0	0	1	0	3	0	0	0	0	2	0	0	0	0	0	0	0	0	0	0	0	0	0	0
4m_metabat_bin_105	4m	1m_metabat_bin_71	0.010198348	Bacteria	Acidobacteriota	Acidobacteriae	Acidobacteriales	Acidobacteriaceae	NA	NA	44.49237941	0.01103434	70.28	0	1531946	188	3	3	0	0	0	0	0	0	0	0	0	0	0	0	0	0	0	0	0	0	0	0	0	0	0	0	0	0	0	0	0	0	0
4m_metabat_bin_104	4m	4m_metabat_bin_104	0.003018348	Bacteria	Armatimonadota	Fimbriimonadia	Fimbriimonadales	Fimbriimonadaceae	Fimbriimonas	NA	13.70073068	0.003397852	66.13	1.23	4211305	589	2	1	1	0	0	587	2	0	0	0	1	1	0	0	0	0	0	0	0	0	0	0	0	0	0	0	0	1	0	0	0	2	2
4m_metabat_bin_103	4m	1m_metabat_bin_31	0.001033589	Bacteria	Proteobacteria	Alphaproteobacteria	Sphingomonadales	Sphingomonadaceae	Novosphingobium	NA	6.267818917	0.001554451	19.83	0	1103336	292	0	0	0	0	0	0	0	0	0	0	0	0	0	0	0	0	0	0	0	0	0	0	0	0	0	0	0	0	1	0	0	0	0
4m_metabat_bin_102	4m	4m_metabat_bin_102	0.002794762	Unknown	NA	NA	NA	NA	NA	NA	13.37689552	0.003317539	0	0	347389	46	0	0	0	0	0	45	1	NA	NA	NA	NA	NA	NA	NA	NA	NA	NA	NA	NA	NA	NA	NA	NA	NA	NA	NA	NA	NA	NA	NA	NA	NA	NA
4m_metabat_bin_101	4m	1m_metabat_bin_102	0.002800871	Bacteria	Actinobacteriota	Acidimicrobiia	Acidimicrobiales	RAAP-2	RAAP-2	NA	15.26169964	0.00378498	78.78	3.15	2012103	171	0	0	0	0	0	0	0	0	0	0	0	0	0	0	0	0	0	0	0	0	0	0	0	0	0	0	0	0	0	0	0	0	0
4m_metabat_bin_100	4m	TBE_metabat_bin_93	0.002268835	Bacteria	Proteobacteria	Alphaproteobacteria	Azospirillales	Azospirillaceae	BOG-933	NA	10.83277411	0.002686584	88.28	0.44	3749505	405	3	0	2	0	1	0	0	0	0	0	3	6	8	3	6	1	0	0	3	0	2	0	0	0	0	0	0	4	0	0	1	7	0
4m_metabat_bin_10	4m	4m_metabat_bin_10	0.001312007	Bacteria	Verrucomicrobiota	Verrucomicrobiae	Pedosphaerales	Pedosphaeraceae	UBA11358	NA	11.64589377	0.002888242	74.81	18.53	6960256	1235	5	3	0	2	0	1234	1	NA	NA	NA	NA	NA	NA	NA	NA	NA	NA	NA	NA	NA	NA	NA	NA	NA	NA	NA	NA	NA	NA	NA	NA	NA	NA
4m_metabat_bin_1	4m	4m_metabat_bin_1	0.001917806	Bacteria	Proteobacteria	Alphaproteobacteria	Acetobacterales	Acetobacteraceae	PALSA-911	NA	8.952873256	0.002220359	77.04	10.45	4847892	822	3	0	2	0	1	822	0	NA	NA	NA	NA	NA	NA	NA	NA	NA	NA	NA	NA	NA	NA	NA	NA	NA	NA	NA	NA	NA	NA	NA	NA	NA	NA
3m_metabat_bin_9	3m	2m_metabat_bin_44	0.114491648	Bacteria	Acidobacteriota	Holophagae	Holophagales	Holophagaceae	Holophaga	NA	337.4616473	0.144852374	96.01	2.81	4468929	147	10	6	1	3	0	0	0	0	0	0	0	0	0	0	0	0	0	0	0	0	0	0	0	0	0	0	0	0	0	0	0	0	0
3m_metabat_bin_8	3m	4m_metabat_bin_88	0.019038942	Bacteria	Desulfuromonadota	Desulfuromonadia	Geobacterales	Geobacteraceae	Geobacter	NA	58.51583441	0.025117395	74.91	1.75	5374402	253	46	31	2	13	0	0	0	0	0	0	0	0	0	0	1	0	0	0	0	0	0	0	1	1	0	1	0	0	0	0	0	0	0
3m_metabat_bin_78	3m	4m_metabat_bin_11	0.002439456	Bacteria	Acidobacteriota	Acidobacteriae	Acidobacteriales	Acidobacteriaceae	Terracidiphilus	NA	14.30379844	0.006139777	10.34	5.17	1233276	312	1	1	0	0	0	0	0	0	3	0	0	0	0	0	0	0	0	0	0	0	0	0	0	0	0	0	0	1	1	0	0	0	0
3m_metabat_bin_77	3m	Ch12-A_metabat_bin_63	0.003124028	Bacteria	Planctomycetota	FEN-1346	FEN-1346	NA	NA	NA	17.77872521	0.007631358	20.18	1.75	905122	200	0	0	0	0	0	0	0	0	0	0	0	0	0	1	0	0	0	0	0	0	1	0	0	0	0	0	0	0	1	0	0	1	0
3m_metabat_bin_76	3m	TBH_metabat_bin_74	0.001917471	Bacteria	Proteobacteria	Alphaproteobacteria	Sphingomonadales	Sphingomonadaceae	Novosphingobium	NA	11.53881095	0.004952931	8.33	0	671301	166	0	0	0	0	0	0	0	0	3	0	0	1	3	1	2	0	0	0	4	0	0	0	0	0	0	0	0	2	5	4	0	2	1
3m_metabat_bin_75	3m	3m_metabat_bin_75	0.001654398	Unknown	NA	NA	NA	NA	NA	NA	11.46067957	0.004919394	0	0	296784	60	0	0	0	0	0	48	12	NA	NA	NA	NA	NA	NA	NA	NA	NA	NA	NA	NA	NA	NA	NA	NA	NA	NA	NA	NA	NA	NA	NA	NA	NA	NA
3m_metabat_bin_74	3m	Ch12-A_metabat_bin_28	0.00243635	Bacteria	Verrucomicrobiota	Verrucomicrobiae	Pedosphaerales	Pedosphaeraceae	PSRM01	NA	13.71692268	0.005887866	31.9	1.72	3489375	767	3	1	0	2	0	0	0	NA	NA	NA	NA	NA	NA	NA	NA	NA	NA	NA	NA	NA	NA	NA	NA	NA	NA	NA	NA	NA	NA	NA	NA	NA	NA
3m_metabat_bin_73	3m	6m_metabat_bin_4	0.002462326	Unknown	NA	NA	NA	NA	NA	NA	8.618431352	0.003699384	0	0	447595	98	0	0	0	0	0	0	0	NA	NA	NA	NA	NA	NA	NA	NA	NA	NA	NA	NA	NA	NA	NA	NA	NA	NA	NA	NA	NA	NA	NA	NA	NA	NA
3m_metabat_bin_72	3m	3m_metabat_bin_72	0.002762334	Bacteria	Acidobacteriota	Holophagae	Holophagales	Holophagaceae	Holophaga	NA	26.03604828	0.011175739	69.65	37.72	7270231	1401	7	6	0	1	0	1400	1	NA	NA	NA	NA	NA	NA	NA	NA	NA	NA	NA	NA	NA	NA	NA	NA	NA	NA	NA	NA	NA	NA	NA	NA	NA	NA
3m_metabat_bin_71	3m	2m_metabat_bin_32	0.005009062	Bacteria	Verrucomicrobiota	Verrucomicrobiae	Opitutales	Opitutaceae	Palsa-1447	NA	17.10135357	0.007340602	76.77	2.91	2909905	417	3	3	0	0	0	0	0	0	0	0	0	0	0	0	0	0	1	0	0	0	0	0	0	0	0	0	0	0	0	1	0	0	0
3m_metabat_bin_70	3m	5m_metabat_bin_78	0.010390148	Bacteria	Verrucomicrobiota	Kiritimatiellae	RFP12	NA	NA	NA	39.58735764	0.016992517	78.13	10	3480805	439	0	0	0	0	0	0	0	0	0	0	0	0	0	2	0	0	0	0	0	0	0	0	0	0	0	0	0	0	0	2	0	0	0
3m_metabat_bin_7	3m	2m_metabat_bin_45	0.006649541	Bacteria	Verrucomicrobiota	Verrucomicrobiae	Verrucomicrobiales	Akkermansiaceae	UBA1315	NA	29.61855819	0.012713499	97.1	9.18	5398866	211	4	4	0	0	0	0	0	0	0	0	0	0	0	0	0	0	0	0	0	0	0	0	0	0	0	0	0	0	0	0	0	0	0
3m_metabat_bin_69	3m	3m_metabat_bin_69	0.002565303	Bacteria	Proteobacteria	Alphaproteobacteria	Acetobacterales	Acetobacteraceae	BOG-930	NA	10.4044741	0.004466027	49.43	1.72	2412111	439	1	1	0	0	0	438	1	NA	NA	NA	NA	NA	NA	NA	NA	NA	NA	NA	NA	NA	NA	NA	NA	NA	NA	NA	NA	NA	NA	NA	NA	NA	NA
3m_metabat_bin_68	3m	4m_metabat_bin_67	0.004254057	Unknown	NA	NA	NA	NA	NA	NA	8.653497247	0.003714436	11.21	0	267657	53	0	0	0	0	0	0	0	0	0	0	0	0	0	0	0	1	0	0	0	0	0	0	0	0	0	0	0	0	1	1	0	1	0
3m_metabat_bin_67	3m	TroutBog_epilimnion_OSF_3300021126-bin_3	0.007253559	Bacteria	Proteobacteria	Gammaproteobacteria	Burkholderiales	Ferrovaceae	NA	NA	20.30408263	0.008715345	82.98	1.64	1366441	140	3	1	1	0	1	0	0	0	0	0	1	1	2	1	0	1	1	1	0	0	0	0	0	0	0	0	0	0	0	0	0	0	0
3m_metabat_bin_66	3m	3m_metabat_bin_66	0.004202242	Eukarya	NA	NA	NA	NA	NA	NA	11.91584422	0.005114769	0	0	272005	38	0	0	0	0	0	4	34	NA	NA	NA	NA	NA	NA	NA	NA	NA	NA	NA	NA	NA	NA	NA	NA	NA	NA	NA	NA	NA	NA	NA	NA	NA	NA
3m_metabat_bin_65	3m	3m_metabat_bin_65	0.001988567	Bacteria	Proteobacteria	Alphaproteobacteria	Rhizobiales	Beijerinckiaceae	Bog-939	NA	11.65112691	0.005001141	58.97	10.34	4322540	824	1	0	1	0	0	824	0	NA	NA	NA	NA	NA	NA	NA	NA	NA	NA	NA	NA	NA	NA	NA	NA	NA	NA	NA	NA	NA	NA	NA	NA	NA	NA
3m_metabat_bin_64	3m	3m_metabat_bin_64	0.005281206	Bacteria	Proteobacteria	Gammaproteobacteria	Methylococcales	Methylomonadaceae	KS41	NA	15.87731254	0.006815193	91.68	2.97	2580872	209	1	0	1	0	0	209	0	0	0	0	0	0	1	0	0	0	0	0	0	0	0	0	0	0	0	0	0	0	0	0	0	0	0
3m_metabat_bin_63	3m	3m_metabat_bin_63	0.003924053	Unknown	NA	NA	NA	NA	NA	NA	44.0108971	0.018891281	0	0	215682	12	0	0	0	0	0	12	0	NA	NA	NA	NA	NA	NA	NA	NA	NA	NA	NA	NA	NA	NA	NA	NA	NA	NA	NA	NA	NA	NA	NA	NA	NA	NA
3m_metabat_bin_62	3m	TBH_metabat_bin_37	0.011069653	Bacteria	Verrucomicrobiota	Verrucomicrobiae	Chthoniobacterales	Terrimicrobiaceae	NA	NA	33.53708712	0.014395493	98.65	3.42	3572372	106	2	2	0	0	0	0	0	0	2	0	3	3	5	2	4	0	1	0	7	0	2	0	0	0	0	0	0	1	12	3	0	19	3
3m_metabat_bin_61	3m	3m_metabat_bin_61	0.003303486	Unknown	NA	NA	NA	NA	NA	NA	15.03057683	0.00645174	10.34	3.45	1501014	258	0	0	0	0	0	258	0	NA	NA	NA	NA	NA	NA	NA	NA	NA	NA	NA	NA	NA	NA	NA	NA	NA	NA	NA	NA	NA	NA	NA	NA	NA	NA
3m_metabat_bin_60	3m	4m_metabat_bin_94	0.004348839	Bacteria	Proteobacteria	Alphaproteobacteria	Acetobacterales	Acetobacteraceae	70-18	NA	18.1660742	0.007797624	27.59	0	2575154	465	0	0	0	0	0	0	0	0	0	0	0	0	0	0	0	1	0	0	3	0	0	0	0	0	0	0	0	0	0	0	1	0	0
3m_metabat_bin_6	3m	1m_metabat_bin_70	0.00291299	Bacteria	Proteobacteria	Alphaproteobacteria	Rhizobiales	Xanthobacteraceae	Pseudolabrys	NA	10.36157446	0.004447613	79.48	25.27	4037220	727	0	0	0	0	0	0	0	0	0	0	1	0	1	0	2	1	0	0	1	0	1	0	0	0	0	0	0	0	0	0	0	0	0
3m_metabat_bin_59	3m	D2m2019_metabat_bin_60	0.004509044	Bacteria	Proteobacteria	Gammaproteobacteria	Burkholderiales	Burkholderiaceae	SCGC-AAA027-K21	NA	11.23714655	0.004823444	67.24	0.86	2999708	287	0	0	0	0	0	0	0	0	0	1	1	2	3	3	2	1	0	0	5	1	1	0	0	0	0	0	0	1	2	0	0	1	1
3m_metabat_bin_58	3m	TBH_metabat_bin_63	0.001532945	Unknown	NA	NA	NA	NA	NA	NA	11.61219986	0.004984432	0	0	363305	99	0	0	0	0	0	0	0	0	0	0	2	3	5	4	5	2	2	2	16	0	2	0	0	0	0	0	0	0	4	0	1	5	0
3m_metabat_bin_57	3m	3m_metabat_bin_57	0.020862	Bacteria	Bacteroidota	Chlorobia	Chlorobiales	Chlorobiaceae	Chlorobium	NA	60.58216572	0.026004349	99.45	1.1	2640242	38	3	0	3	0	0	0	0	0	0	1	0	0	0	0	0	0	0	0	0	0	0	0	0	0	0	0	0	0	0	0	0	0	0
3m_metabat_bin_56	3m	4m_metabat_bin_69	0.003382905	Bacteria	Acidobacteriota	Acidobacteriae	Acidobacteriales	NA	NA	NA	18.9885191	0.008150651	88.41	98.59	6378980	1244	1	1	0	0	0	0	0	0	0	0	0	0	1	2	1	0	0	0	1	0	0	0	0	0	0	0	0	1	0	0	0	0	0
3m_metabat_bin_55	3m	TroutBog_epilimnion_OSF_3300021128-bin_9	0.031070044	Bacteria	Proteobacteria	Gammaproteobacteria	Burkholderiales	Burkholderiaceae	Polynucleobacter	NA	142.2604966	0.061064037	60.34	0.86	1241863	142	3	1	1	0	1	0	0	0	0	0	2	1	2	1	2	1	0	0	2	0	0	0	0	0	0	0	0	0	0	0	0	0	0
3m_metabat_bin_54	3m	3m_metabat_bin_54	0.003593568	Bacteria	Actinobacteriota	Acidimicrobiia	Acidimicrobiales	RAAP-2	NA	NA	14.95486335	0.00641924	73.69	0	1621677	295	0	0	0	0	0	280	15	0	0	0	0	0	0	0	0	0	0	0	0	0	0	0	0	0	0	0	0	0	0	0	0	0	0
3m_metabat_bin_53	3m	3m_metabat_bin_53	0.0032397	Bacteria	Verrucomicrobiota	Verrucomicrobiae	Pedosphaerales	Pedosphaeraceae	UBA11358	NA	24.5460581	0.010536174	34.8	10.34	1463417	360	0	0	0	0	0	360	0	NA	NA	NA	NA	NA	NA	NA	NA	NA	NA	NA	NA	NA	NA	NA	NA	NA	NA	NA	NA	NA	NA	NA	NA	NA	NA
3m_metabat_bin_52	3m	D2m2019_metabat_bin_66	0.001737308	Unknown	NA	NA	NA	NA	NA	NA	8.664492908	0.003719156	14.19	1.75	662751	192	0	0	0	0	0	0	0	0	3	0	2	3	2	2	4	0	1	1	2	0	1	0	1	1	1	1	0	2	3	4	1	3	0
3m_metabat_bin_51	3m	5m_metabat_bin_2	0.001585868	Unknown	NA	NA	NA	NA	NA	NA	13.14022425	0.005640323	0	0	407205	114	0	0	0	0	0	0	0	0	0	0	0	0	0	0	1	0	0	0	2	0	0	0	0	0	0	0	0	1	2	0	0	0	0
3m_metabat_bin_50	3m	TBE_metabat_bin_93	0.004493774	Bacteria	Proteobacteria	Alphaproteobacteria	Azospirillales	Azospirillaceae	BOG-933	NA	19.99533663	0.008582818	68.97	0.86	2694655	452	0	0	0	0	0	0	0	0	0	0	3	6	8	3	6	1	0	0	3	0	2	0	0	0	0	0	0	4	0	0	1	7	0
3m_metabat_bin_5	3m	TBH_metabat_bin_5	0.007605502	Bacteria	Proteobacteria	Alphaproteobacteria	Acetobacterales	Acetobacteraceae	BOG-930	NA	20.9220418	0.008980598	100	104.78	8674270	883	5	2	3	0	0	0	0	0	2	4	3	7	5	7	6	5	2	1	13	0	1	1	1	1	1	1	0	3	8	3	0	5	0
3m_metabat_bin_49	3m	TBE_metabat_bin_44	0.002432471	Bacteria	Proteobacteria	Gammaproteobacteria	Burkholderiales	Burkholderiaceae	SCGC-AAA027-K21	NA	12.07168205	0.005181661	31.66	0	1721208	377	0	0	0	0	0	0	0	0	0	0	5	2	3	4	4	3	2	0	12	1	4	0	0	0	0	0	0	2	3	1	0	4	2
3m_metabat_bin_48	3m	1m_metabat_bin_95	0.001877866	Bacteria	Actinobacteriota	Acidimicrobiia	Acidimicrobiales	RAAP-2	RAAP-2	NA	9.143884998	0.00392493	12.5	0	561702	124	0	0	0	0	0	0	0	0	1	0	0	0	0	0	0	0	0	0	0	0	0	0	0	0	0	0	0	0	0	0	0	0	0
3m_metabat_bin_47	3m	4m_metabat_bin_67	0.004254057	Bacteria	Verrucomicrobiota	Verrucomicrobiae	Verrucomicrobiales	Akkermansiaceae	UBA956	NA	18.72095021	0.008035799	50.08	1.72	2950370	271	0	0	0	0	0	0	0	0	0	0	0	0	0	0	0	1	0	0	0	0	0	0	0	0	0	0	0	0	1	1	0	1	0
3m_metabat_bin_46	3m	4m_metabat_bin_36	0.001457425	Unknown	NA	NA	NA	NA	NA	NA	10.80664223	0.004638654	10.34	0	868454	235	0	0	0	0	0	0	0	0	0	0	0	0	0	0	0	0	0	0	0	0	0	0	0	0	0	0	0	0	0	2	0	0	0
3m_metabat_bin_45	3m	TBE_metabat_bin_53	0.000469428	Bacteria	Actinobacteriota	Acidimicrobiia	Acidimicrobiales	RAAP-2	RAAP-2	NA	9.480798931	0.004069548	26.49	0	623801	138	0	0	0	0	0	0	0	0	1	0	1	0	2	4	3	2	1	0	9	0	0	0	0	0	0	0	0	2	7	2	0	1	1
3m_metabat_bin_44	3m	3m_metabat_bin_44	0.00174838	Eukarya	NA	NA	NA	NA	NA	NA	5.938229596	0.002548932	0.52	0	231592	78	0	0	0	0	0	1	77	NA	NA	NA	NA	NA	NA	NA	NA	NA	NA	NA	NA	NA	NA	NA	NA	NA	NA	NA	NA	NA	NA	NA	NA	NA	NA
3m_metabat_bin_43	3m	2m_metabat_bin_1	0.00538499	Bacteria	Proteobacteria	Alphaproteobacteria	Rhizobiales	Beijerinckiaceae	Bog-939	NA	23.57589374	0.01011974	71.54	12.15	3919760	686	1	0	1	0	0	0	0	0	0	0	0	0	1	0	0	0	0	0	0	0	0	0	0	0	0	0	0	0	0	1	0	0	0
3m_metabat_bin_42	3m	2m_metabat_bin_12	0.004342135	Bacteria	Verrucomicrobiota	Verrucomicrobiae	Chthoniobacterales	Chthoniobacteraceae	UBA695	NA	14.80312614	0.006354109	88.5	127.21	6166656	1097	2	1	1	0	0	0	0	0	0	0	0	0	0	0	0	0	0	0	0	0	0	0	0	0	0	0	0	0	1	0	0	0	0
3m_metabat_bin_41	3m	Ch12-A_metabat_bin_9	0.001770121	Bacteria	Verrucomicrobiota	Verrucomicrobiae	Methylacidiphilales	NA	NA	NA	13.89646023	0.00596493	54.7	7.99	1140876	188	0	0	0	0	0	0	0	0	0	0	0	0	0	1	0	0	0	1	0	0	0	0	0	0	0	0	0	0	0	0	0	1	0
3m_metabat_bin_40	3m	3m_metabat_bin_40	0.003275416	Unknown	NA	NA	NA	NA	NA	NA	21.01135976	0.009018937	8.62	0	209728	52	0	0	0	0	0	52	0	NA	NA	NA	NA	NA	NA	NA	NA	NA	NA	NA	NA	NA	NA	NA	NA	NA	NA	NA	NA	NA	NA	NA	NA	NA	NA
3m_metabat_bin_4	3m	1m_metabat_bin_71	0.020474314	Bacteria	Acidobacteriota	Acidobacteriae	Acidobacteriales	Acidobacteriaceae	NA	NA	64.70624089	0.027774571	78.59	0	1649503	202	1	0	1	0	0	0	0	0	0	0	0	0	0	0	0	0	0	0	0	0	0	0	0	0	0	0	0	0	0	0	0	0	0
3m_metabat_bin_39	3m	TroutBog_epilimnion_OSF_3300020696-bin_3	0.004137294	Bacteria	Proteobacteria	Gammaproteobacteria	Burkholderiales	Methylophilaceae	Methylotenera	NA	12.57275864	0.005396743	91.67	1.95	1570543	127	4	3	1	0	0	0	0	0	0	0	1	1	2	1	2	0	1	0	0	0	0	0	0	0	0	0	0	0	0	0	0	0	0
3m_metabat_bin_38	3m	4m_metabat_bin_11	0.002439456	Bacteria	Acidobacteriota	Acidobacteriae	Acidobacteriales	Acidobacteriaceae	Terracidiphilus	NA	23.38039817	0.010035825	11.21	0	664170	122	0	0	0	0	0	0	0	0	3	0	0	0	0	0	0	0	0	0	0	0	0	0	0	0	0	0	0	1	1	0	0	0	0
3m_metabat_bin_37	3m	Ch12-A_metabat_bin_18	0.000701225	Unknown	NA	NA	NA	NA	NA	NA	13.39347652	0.005749029	4.17	0	841423	201	1	0	0	1	0	0	0	0	0	0	1	0	1	0	1	0	0	0	1	0	0	0	0	0	0	0	0	0	1	0	0	0	0
3m_metabat_bin_36	3m	Ch12-A_metabat_bin_24	0.007181814	Bacteria	Verrucomicrobiota	Kiritimatiellae	LD1-PB3	GWF2-57-35	NA	NA	36.9141151	0.015845052	36.21	1.72	1456364	222	0	0	0	0	0	0	0	0	0	0	0	0	0	0	2	0	0	0	1	0	0	0	0	0	0	0	0	0	1	1	0	2	0
3m_metabat_bin_35	3m	TBH_metabat_bin_44	0.01338979	Bacteria	Verrucomicrobiota	Kiritimatiellae	LD1-PB3	GWF2-57-35	NA	NA	44.80231863	0.019230992	55.32	6.11	3059516	687	2	0	1	1	0	0	0	0	5	1	3	4	7	9	10	3	1	3	16	1	3	0	0	0	0	0	0	5	10	13	0	25	10
3m_metabat_bin_34	3m	5m_metabat_bin_55	0.002085847	Bacteria	Verrucomicrobiota	Verrucomicrobiae	Chthoniobacterales	Chthoniobacteraceae	NA	NA	15.99210067	0.006864465	24.14	4.31	1186882	269	0	0	0	0	0	0	0	NA	NA	NA	NA	NA	NA	NA	NA	NA	NA	NA	NA	NA	NA	NA	NA	NA	NA	NA	NA	NA	NA	NA	NA	NA	NA
3m_metabat_bin_33	3m	4m_metabat_bin_91	0.024075486	Bacteria	Acidobacteriota	Holophagae	Holophagales	Holophagaceae	Holophaga	NA	24.78128001	0.010637141	64.91	7.89	4007385	462	6	3	0	3	0	0	0	0	0	0	0	1	1	0	0	0	0	0	1	0	1	0	0	0	0	0	0	0	0	0	0	0	0
3m_metabat_bin_32	3m	D2m2019_metabat_bin_60	0.004509044	Unknown	NA	NA	NA	NA	NA	NA	22.58824381	0.0096958	0	0	231076	7	0	0	0	0	0	0	0	0	0	1	1	2	3	3	2	1	0	0	5	1	1	0	0	0	0	0	0	1	2	0	0	1	1
3m_metabat_bin_31	3m	3m_metabat_bin_31	0.003676614	Unknown	NA	NA	NA	NA	NA	NA	32.87336201	0.014110595	4.17	0	710346	178	0	0	0	0	0	178	0	NA	NA	NA	NA	NA	NA	NA	NA	NA	NA	NA	NA	NA	NA	NA	NA	NA	NA	NA	NA	NA	NA	NA	NA	NA	NA
3m_metabat_bin_30	3m	6m_metabat_bin_28	0.002180006	Bacteria	Verrucomicrobiota	Verrucomicrobiae	Pedosphaerales	Pedosphaeraceae	UBA11358	NA	21.22023159	0.009108593	82.73	55.47	7786094	1558	8	7	0	1	0	1555	3	NA	NA	NA	NA	NA	NA	NA	NA	NA	NA	NA	NA	NA	NA	NA	NA	NA	NA	NA	NA	NA	NA	NA	NA	NA	NA
3m_metabat_bin_3	3m	3m_metabat_bin_3	0.004044313	Unknown	NA	NA	NA	NA	NA	NA	11.93459101	0.005122816	0	0	231398	19	0	0	0	0	0	16	3	NA	NA	NA	NA	NA	NA	NA	NA	NA	NA	NA	NA	NA	NA	NA	NA	NA	NA	NA	NA	NA	NA	NA	NA	NA	NA
3m_metabat_bin_29	3m	5m_metabat_bin_98	0.009250489	Bacteria	Verrucomicrobiota	Verrucomicrobiae	Opitutales	Opitutaceae	NA	NA	31.22511308	0.013403099	66.37	4.38	2714062	354	3	3	0	0	0	0	0	0	0	0	0	0	1	1	0	0	0	0	0	0	0	0	0	0	0	0	0	0	0	0	0	1	0
3m_metabat_bin_28	3m	2m_metabat_bin_2	0.004395144	Bacteria	Proteobacteria	Alphaproteobacteria	Rhizobiales	Xanthobacteraceae	NA	NA	12.19290891	0.005233696	78.45	38.79	11362296	1765	8	1	6	0	1	0	0	0	0	0	0	0	0	0	0	0	0	0	0	0	0	0	0	0	0	0	0	0	0	0	0	0	0
3m_metabat_bin_27	3m	3m_metabat_bin_27	0.004061152	Bacteria	Proteobacteria	Gammaproteobacteria	Burkholderiales	Burkholderiaceae	Polynucleobacter	NA	25.65813421	0.011013523	60.42	87.5	3825276	630	5	1	3	0	1	630	0	NA	NA	NA	NA	NA	NA	NA	NA	NA	NA	NA	NA	NA	NA	NA	NA	NA	NA	NA	NA	NA	NA	NA	NA	NA	NA
3m_metabat_bin_26	3m	1m_metabat_bin_80	0.007027771	Bacteria	Proteobacteria	Alphaproteobacteria	Acetobacterales	Acetobacteraceae	NA	NA	26.6253574	0.011428695	96.11	1.12	4816414	232	1	0	1	0	0	0	0	0	0	0	0	0	0	0	0	0	0	0	0	0	0	0	0	0	0	0	0	1	0	0	0	0	0
3m_metabat_bin_25	3m	Ch4-A_metabat_bin_26	0.074214989	Bacteria	Acidobacteriota	Holophagae	Holophagales	Holophagaceae	Geothrix	NA	245.817088	0.105514772	94.5	0.88	3013289	141	8	6	0	2	0	0	0	0	0	0	0	0	0	0	0	0	0	0	0	0	0	0	0	0	0	0	0	0	0	0	0	1	0
3m_metabat_bin_24	3m	4m_metabat_bin_17	0.00484456	Bacteria	Proteobacteria	Alphaproteobacteria	Acetobacterales	Acetobacteraceae	Rhodopila	NA	19.07374859	0.008187235	72.73	2.35	4193644	724	0	0	0	0	0	0	0	0	0	0	0	0	3	0	0	1	1	0	1	0	0	0	0	0	0	0	0	0	0	1	1	1	0
3m_metabat_bin_23	3m	TroutBog_epilimnion_OSF_3300020714-bin_12	0.002712731	Bacteria	Proteobacteria	Gammaproteobacteria	Methylococcales	Methylomonadaceae	KS41	NA	7.988810535	0.003429125	50.18	2.63	1285396	250	4	0	3	0	1	0	0	0	0	0	1	1	2	1	2	1	0	0	0	0	1	0	0	0	0	0	0	0	1	0	0	0	0
3m_metabat_bin_22	3m	4m_metabat_bin_72	0.000989617	Bacteria	Verrucomicrobiota	Verrucomicrobiae	Opitutales	Opitutaceae	Palsa-1447	NA	14.86658264	0.006381347	19.3	0	1138276	272	0	0	0	0	0	0	0	0	0	0	0	0	0	1	0	0	0	0	0	0	0	0	0	0	0	0	0	0	0	0	0	0	0
3m_metabat_bin_21	3m	4m_metabat_bin_35	0.0034092	Bacteria	Verrucomicrobiota	Verrucomicrobiae	Pedosphaerales	Pedosphaeraceae	UBA693	NA	20.73795776	0.008901582	25.86	2.59	1829612	382	0	0	0	0	0	0	0	NA	NA	NA	NA	NA	NA	NA	NA	NA	NA	NA	NA	NA	NA	NA	NA	NA	NA	NA	NA	NA	NA	NA	NA	NA	NA
3m_metabat_bin_20	3m	3m_metabat_bin_20	0.002400892	Unknown	NA	NA	NA	NA	NA	NA	7.282263015	0.003125846	5.17	0	1377953	382	0	0	0	0	0	381	1	NA	NA	NA	NA	NA	NA	NA	NA	NA	NA	NA	NA	NA	NA	NA	NA	NA	NA	NA	NA	NA	NA	NA	NA	NA	NA
3m_metabat_bin_2	3m	3m_metabat_bin_2	0.002350469	Unknown	NA	NA	NA	NA	NA	NA	13.16996853	0.00565309	0	0	241029	69	0	0	0	0	0	69	0	NA	NA	NA	NA	NA	NA	NA	NA	NA	NA	NA	NA	NA	NA	NA	NA	NA	NA	NA	NA	NA	NA	NA	NA	NA	NA
3m_metabat_bin_19	3m	4m_metabat_bin_9	0.019797575	Bacteria	Acidobacteriota	Holophagae	Holophagales	Holophagaceae	Holophaga	NA	71.90371808	0.030864024	71.93	3.51	4345212	154	5	3	0	2	0	0	0	0	0	0	0	1	0	0	0	0	0	0	1	0	0	0	0	0	0	0	0	0	0	0	0	0	0
3m_metabat_bin_18	3m	5m_metabat_bin_87	0.001395328	Unknown	NA	NA	NA	NA	NA	NA	7.744080019	0.003324077	0	0	208651	61	0	0	0	0	0	0	0	NA	NA	NA	NA	NA	NA	NA	NA	NA	NA	NA	NA	NA	NA	NA	NA	NA	NA	NA	NA	NA	NA	NA	NA	NA	NA
3m_metabat_bin_17	3m	5m_metabat_bin_20	0.002749619	Bacteria	Verrucomicrobiota	Verrucomicrobiae	Opitutales	Opitutaceae	NA	NA	13.52231956	0.005804334	20.18	3.51	1621207	399	1	1	0	0	0	0	0	0	0	0	0	0	0	1	0	0	0	0	3	0	1	0	0	0	0	0	0	0	0	0	0	1	0
3m_metabat_bin_16	3m	3m_metabat_bin_16	0.002580396	Bacteria	Actinobacteriota	Coriobacteriia	OPB41	PALSA-660	NA	NA	9.099544605	0.003905898	66.04	17.22	1859941	449	1	0	0	1	0	448	1	NA	NA	NA	NA	NA	NA	NA	NA	NA	NA	NA	NA	NA	NA	NA	NA	NA	NA	NA	NA	NA	NA	NA	NA	NA	NA
3m_metabat_bin_15	3m	4m_metabat_bin_91	0.024075486	Bacteria	Acidobacteriota	Holophagae	Holophagales	Holophagaceae	Holophaga	NA	93.38566521	0.040084956	88.4	13.06	5367955	437	10	8	0	2	0	0	0	0	0	0	0	1	1	0	0	0	0	0	1	0	1	0	0	0	0	0	0	0	0	0	0	0	0
3m_metabat_bin_14	3m	3m_metabat_bin_14	0.002280269	Bacteria	Acidobacteriota	Holophagae	Holophagales	Holophagaceae	Holophaga	NA	11.71047514	0.005026616	33.68	1.75	2078739	489	3	3	0	0	0	488	1	NA	NA	NA	NA	NA	NA	NA	NA	NA	NA	NA	NA	NA	NA	NA	NA	NA	NA	NA	NA	NA	NA	NA	NA	NA	NA
3m_metabat_bin_13	3m	2m_metabat_bin_75	0.004529752	Bacteria	Verrucomicrobiota	Verrucomicrobiae	Verrucomicrobiales	Akkermansiaceae	UBA1315	NA	16.18127657	0.006945667	75.39	8.05	5719422	877	4	2	0	2	0	0	0	0	0	0	0	1	0	0	0	0	0	0	0	0	0	0	0	0	0	0	0	0	0	0	0	1	0
3m_metabat_bin_12	3m	4m_metabat_bin_62	0.001468042	Unknown	NA	NA	NA	NA	NA	NA	8.059624654	0.003459521	8.05	0.88	727396	207	0	0	0	0	0	0	0	0	0	0	0	0	0	2	1	0	0	0	1	0	0	0	0	0	0	0	0	1	0	0	0	0	0
3m_metabat_bin_11	3m	3m_metabat_bin_11	0.00250873	Unknown	NA	NA	NA	NA	NA	NA	19.38797693	0.008322115	8.62	0	264991	72	2	0	2	0	0	72	0	NA	NA	NA	NA	NA	NA	NA	NA	NA	NA	NA	NA	NA	NA	NA	NA	NA	NA	NA	NA	NA	NA	NA	NA	NA	NA
3m_metabat_bin_10	3m	5m_metabat_bin_90	0.005266593	Bacteria	Verrucomicrobiota	Verrucomicrobiae	Pedosphaerales	Pedosphaeraceae	UBA11358	NA	37.77304974	0.016213742	27.28	0.71	549825	120	1	1	0	0	0	0	0	0	0	0	0	0	0	1	0	0	0	0	0	0	0	0	0	0	0	0	0	0	0	0	0	0	0
3m_metabat_bin_1	3m	5m_metabat_bin_15	0.00430684	Bacteria	Desulfobacterota	Desulfovibrionia	Desulfovibrionales	Desulfovibrionaceae	Desulfovibrio	NA	19.12552717	0.00820946	40.52	0	2224828	409	0	0	0	0	0	0	0	0	1	0	0	0	0	0	0	0	0	0	0	0	0	0	0	0	0	0	0	0	0	0	0	0	0
2m_metabat_bin_9	2m	4m_metabat_bin_91	0.021599031	Bacteria	Acidobacteriota	Holophagae	Holophagales	Holophagaceae	Holophaga	NA	106.9505942	0.02609205	89.53	14.78	5417623	426	6	3	0	3	0	0	0	0	0	0	0	1	1	0	0	0	0	0	1	0	1	0	0	0	0	0	0	0	0	0	0	0	0
2m_metabat_bin_85	2m	5m_metabat_bin_55	0.001076896	Unknown	NA	NA	NA	NA	NA	NA	16.30831541	0.003978635	3.45	0	435656	119	0	0	0	0	0	0	0	NA	NA	NA	NA	NA	NA	NA	NA	NA	NA	NA	NA	NA	NA	NA	NA	NA	NA	NA	NA	NA	NA	NA	NA	NA	NA
2m_metabat_bin_84	2m	TroutBog_epilimnion_OSF_3300021126-bin_3	0.003458262	Bacteria	Proteobacteria	Gammaproteobacteria	Burkholderiales	Ferrovaceae	NA	NA	14.65200545	0.003574556	41.38	0	789234	136	3	1	1	0	1	0	0	0	0	0	1	1	2	1	0	1	1	1	0	0	0	0	0	0	0	0	0	0	0	0	0	0	0
2m_metabat_bin_83	2m	TroutBog_epilimnion_OSF_3300021128-bin_9	0.015501283	Bacteria	Proteobacteria	Gammaproteobacteria	Burkholderiales	Burkholderiaceae	Polynucleobacter	NA	111.4936448	0.027200389	53.45	0	1201108	170	3	1	1	0	1	0	0	0	0	0	2	1	2	1	2	1	0	0	2	0	0	0	0	0	0	0	0	0	0	0	0	0	0
2m_metabat_bin_82	2m	5m_metabat_bin_98	0.00762209	Bacteria	Verrucomicrobiota	Verrucomicrobiae	Opitutales	Opitutaceae	NA	NA	39.34490442	0.009598724	70.42	3.65	2629133	366	4	4	0	0	0	0	0	0	0	0	0	0	1	1	0	0	0	0	0	0	0	0	0	0	0	0	0	0	0	0	0	1	0
2m_metabat_bin_81	2m	TBH_metabat_bin_44	0.002555299	Bacteria	Verrucomicrobiota	Kiritimatiellae	NA	NA	NA	NA	14.93567467	0.003643761	55.96	9.75	3322394	763	2	1	1	0	0	0	0	0	5	1	3	4	7	9	10	3	1	3	16	1	3	0	0	0	0	0	0	5	10	13	0	25	10
2m_metabat_bin_80	2m	2m_metabat_bin_80	0.002017455	Bacteria	Verrucomicrobiota	Verrucomicrobiae	Verrucomicrobiales	Akkermansiaceae	UBA1315	NA	8.965658585	0.002187294	8.33	0	919332	168	1	1	0	0	0	167	1	NA	NA	NA	NA	NA	NA	NA	NA	NA	NA	NA	NA	NA	NA	NA	NA	NA	NA	NA	NA	NA	NA	NA	NA	NA	NA
2m_metabat_bin_8	2m	2m_metabat_bin_8	0.001599211	Eukarya	NA	NA	NA	NA	NA	NA	7.32958236	0.001788151	2.08	0	846092	273	0	0	0	0	0	3	270	NA	NA	NA	NA	NA	NA	NA	NA	NA	NA	NA	NA	NA	NA	NA	NA	NA	NA	NA	NA	NA	NA	NA	NA	NA	NA
2m_metabat_bin_79	2m	3m_metabat_bin_57	0.149759742	Bacteria	Bacteroidota	Chlorobia	Chlorobiales	Chlorobiaceae	Chlorobium	NA	669.7630172	0.163397785	99.45	1.65	2725490	41	3	0	3	0	0	0	0	0	0	1	0	0	0	0	0	0	0	0	0	0	0	0	0	0	0	0	0	0	0	0	0	0	0
2m_metabat_bin_78	2m	TBH_metabat_bin_73	0.00106944	Unknown	NA	NA	NA	NA	NA	NA	6.717595056	0.001638849	4.17	0	676100	198	3	2	0	0	1	0	0	0	3	0	3	2	12	7	3	4	2	1	7	0	1	0	0	0	0	0	0	0	6	3	0	5	0
2m_metabat_bin_77	2m	4m_metabat_bin_91	0.021599031	Bacteria	Acidobacteriota	Holophagae	Holophagales	Holophagaceae	Holophaga	NA	22.36736828	0.005456823	56.49	6.14	3701598	586	1	0	0	1	0	0	0	0	0	0	0	1	1	0	0	0	0	0	1	0	1	0	0	0	0	0	0	0	0	0	0	0	0
2m_metabat_bin_76	2m	Ch4-A_metabat_bin_32	0.001735768	Bacteria	Myxococcota	Polyangia	Polyangiales	Polyangiaceae	NA	NA	9.238060968	0.00225375	40.62	0	3628988	825	13	6	0	7	0	0	0	0	0	0	0	0	0	0	0	0	0	0	0	0	1	0	0	0	0	0	0	0	0	0	0	1	0
2m_metabat_bin_75	2m	2m_metabat_bin_75	0.003689321	Bacteria	Verrucomicrobiota	Verrucomicrobiae	Verrucomicrobiales	Akkermansiaceae	UBA1315	NA	17.03379067	0.004155625	93.06	6.8	7904302	788	3	2	0	1	0	783	5	0	0	0	0	1	0	0	0	0	0	0	0	0	0	0	0	0	0	0	0	0	0	0	0	1	0
2m_metabat_bin_74	2m	2m_metabat_bin_74	0.001343536	Bacteria	Proteobacteria	Gammaproteobacteria	Burkholderiales	Burkholderiaceae	Polynucleobacter	NA	14.18314595	0.003460171	67.59	9.48	2216949	369	1	0	1	0	0	369	0	0	0	0	0	0	0	0	0	0	0	0	0	0	0	0	0	0	0	0	0	0	0	0	0	0	0
2m_metabat_bin_73	2m	2m_metabat_bin_73	0.000488941	Unknown	NA	NA	NA	NA	NA	NA	6.466734089	0.001577648	4.17	0	436246	135	0	0	0	0	0	135	0	NA	NA	NA	NA	NA	NA	NA	NA	NA	NA	NA	NA	NA	NA	NA	NA	NA	NA	NA	NA	NA	NA	NA	NA	NA	NA
2m_metabat_bin_72	2m	4m_metabat_bin_69	0.002321807	Bacteria	Acidobacteriota	Acidobacteriae	Acidobacteriales	Koribacteraceae	NA	NA	21.37569911	0.005214892	54.2	5.56	2202928	440	0	0	0	0	0	0	0	0	0	0	0	0	1	2	1	0	0	0	1	0	0	0	0	0	0	0	0	1	0	0	0	0	0
2m_metabat_bin_71	2m	1m_metabat_bin_102	0.001569122	Bacteria	Actinobacteriota	Acidimicrobiia	Acidimicrobiales	RAAP-2	RAAP-2	NA	9.581306232	0.00233749	47.93	2.59	1296617	270	0	0	0	0	0	0	0	0	0	0	0	0	0	0	0	0	0	0	0	0	0	0	0	0	0	0	0	0	0	0	0	0	0
2m_metabat_bin_70	2m	Ch12-A_metabat_bin_9	0.000697822	Unknown	NA	NA	NA	NA	NA	NA	9.594512527	0.002340712	17.24	3.45	357460	74	0	0	0	0	0	0	0	0	0	0	0	0	0	1	0	0	0	1	0	0	0	0	0	0	0	0	0	0	0	0	0	1	0
2m_metabat_bin_7	2m	Ch12-A_metabat_bin_47	0.001172005	Unknown	NA	NA	NA	NA	NA	NA	15.02883902	0.003666489	0	0	358778	67	0	0	0	0	0	0	0	0	0	0	1	1	1	1	0	0	0	1	0	0	1	0	0	0	0	0	0	0	1	3	0	1	0
2m_metabat_bin_69	2m	4m_metabat_bin_11	0.001654116	Unknown	NA	NA	NA	NA	NA	NA	23.07267014	0.005628891	4.17	0	243276	55	0	0	0	0	0	0	0	0	3	0	0	0	0	0	0	0	0	0	0	0	0	0	0	0	0	0	0	1	1	0	0	0	0
2m_metabat_bin_68	2m	2m_metabat_bin_68	0.001281724	Bacteria	Proteobacteria	Alphaproteobacteria	Rhodospirillales	Magnetospirillaceae	NA	NA	10.6470867	0.002597501	22.41	3.45	1365709	393	0	0	0	0	0	393	0	NA	NA	NA	NA	NA	NA	NA	NA	NA	NA	NA	NA	NA	NA	NA	NA	NA	NA	NA	NA	NA	NA	NA	NA	NA	NA
2m_metabat_bin_67	2m	4m_metabat_bin_11	0.001654116	Bacteria	Acidobacteriota	Acidobacteriae	Acidobacteriales	Acidobacteriaceae	Terracidiphilus	NA	14.85746417	0.00362468	12.5	0	1114796	312	1	1	0	0	0	0	0	0	3	0	0	0	0	0	0	0	0	0	0	0	0	0	0	0	0	0	0	1	1	0	0	0	0
2m_metabat_bin_66	2m	5m_metabat_bin_90	0.006033484	Bacteria	Verrucomicrobiota	Verrucomicrobiae	Pedosphaerales	Pedosphaeraceae	UBA11358	NA	55.16077848	0.013457221	47.12	0.68	1066546	212	1	1	0	0	0	0	0	0	0	0	0	0	0	1	0	0	0	0	0	0	0	0	0	0	0	0	0	0	0	0	0	0	0
2m_metabat_bin_65	2m	4m_metabat_bin_16	0.000939214	Unknown	NA	NA	NA	NA	NA	NA	8.169957768	0.001993172	0	0	444227	133	1	1	0	0	0	0	0	0	0	0	0	0	2	1	0	0	0	0	1	0	0	0	0	0	0	0	0	0	0	0	0	0	0
2m_metabat_bin_64	2m	4m_metabat_bin_36	0.001124265	Unknown	NA	NA	NA	NA	NA	NA	12.67379905	0.003091945	8.78	0	726296	207	0	0	0	0	0	0	0	0	0	0	0	0	0	0	0	0	0	0	0	0	0	0	0	0	0	0	0	0	0	2	0	0	0
2m_metabat_bin_63	2m	TBE_metabat_bin_93	0.006794297	Bacteria	Proteobacteria	Alphaproteobacteria	Azospirillales	Azospirillaceae	BOG-933	NA	39.75557813	0.009698913	78.95	3.45	3228161	431	0	0	0	0	0	0	0	0	0	0	3	6	8	3	6	1	0	0	3	0	2	0	0	0	0	0	0	4	0	0	1	7	0
2m_metabat_bin_62	2m	4m_metabat_bin_94	0.002929151	Bacteria	Proteobacteria	Alphaproteobacteria	Acetobacterales	Acetobacteraceae	70-18	NA	20.44138751	0.004986954	30.17	0	1921202	424	2	0	2	0	0	0	0	0	0	0	0	0	0	0	0	1	0	0	3	0	0	0	0	0	0	0	0	0	0	0	1	0	0
2m_metabat_bin_61	2m	Ch12-A_metabat_bin_47	0.001172005	Unknown	NA	NA	NA	NA	NA	NA	14.71796214	0.003590647	5.22	0	327475	60	0	0	0	0	0	0	0	0	0	0	1	1	1	1	0	0	0	1	0	0	1	0	0	0	0	0	0	0	1	3	0	1	0
2m_metabat_bin_60	2m	Ch12-A_metabat_bin_24	0.001578577	Bacteria	Verrucomicrobiota	Kiritimatiellae	LD1-PB3	GWF2-57-35	NA	NA	12.27711138	0.002995168	55.6	4	2188665	461	0	0	0	0	0	0	0	0	0	0	0	0	0	0	2	0	0	0	1	0	0	0	0	0	0	0	0	0	1	1	0	2	0
2m_metabat_bin_6	2m	5m_metabat_bin_15	0.002335296	Bacteria	Desulfobacterota	Desulfovibrionia	Desulfovibrionales	Desulfovibrionaceae	Desulfovibrio	NA	14.8425653	0.003621045	31.03	0	1696865	373	1	1	0	0	0	0	0	0	1	0	0	0	0	0	0	0	0	0	0	0	0	0	0	0	0	0	0	0	0	0	0	0	0
2m_metabat_bin_59	2m	2m_metabat_bin_59	0.001800094	Unknown	NA	NA	NA	NA	NA	NA	13.94218754	0.003401386	8.33	0	504110	130	0	0	0	0	0	129	1	NA	NA	NA	NA	NA	NA	NA	NA	NA	NA	NA	NA	NA	NA	NA	NA	NA	NA	NA	NA	NA	NA	NA	NA	NA	NA
2m_metabat_bin_58	2m	Ch12-A_metabat_bin_9	0.000697822	Unknown	NA	NA	NA	NA	NA	NA	7.781730549	0.001898459	16.38	0	268294	63	0	0	0	0	0	0	0	0	0	0	0	0	0	1	0	0	0	1	0	0	0	0	0	0	0	0	0	0	0	0	0	1	0
2m_metabat_bin_57	2m	Ch12-A_metabat_bin_28	0.001512192	Bacteria	Verrucomicrobiota	Verrucomicrobiae	Pedosphaerales	Pedosphaeraceae	PSRM01	NA	16.4717501	0.004018507	19.83	6.9	1469115	377	1	1	0	0	0	0	0	NA	NA	NA	NA	NA	NA	NA	NA	NA	NA	NA	NA	NA	NA	NA	NA	NA	NA	NA	NA	NA	NA	NA	NA	NA	NA
2m_metabat_bin_56	2m	2m_metabat_bin_56	0.001155326	Bacteria	Verrucomicrobiota	Verrucomicrobiae	Pedosphaerales	Pedosphaeraceae	UBA11358	NA	21.92172331	0.005348102	60.76	29.62	3600246	867	5	4	0	1	0	865	2	NA	NA	NA	NA	NA	NA	NA	NA	NA	NA	NA	NA	NA	NA	NA	NA	NA	NA	NA	NA	NA	NA	NA	NA	NA	NA
2m_metabat_bin_55	2m	2m_metabat_bin_55	0.002628285	Unknown	NA	NA	NA	NA	NA	NA	33.6607019	0.008211985	6.9	0	742612	210	0	0	0	0	0	210	0	NA	NA	NA	NA	NA	NA	NA	NA	NA	NA	NA	NA	NA	NA	NA	NA	NA	NA	NA	NA	NA	NA	NA	NA	NA	NA
2m_metabat_bin_54	2m	4m_metabat_bin_67	0.004451571	Bacteria	Verrucomicrobiota	Verrucomicrobiae	Verrucomicrobiales	Akkermansiaceae	UBA1315	NA	24.5390947	0.005986645	93.74	6.35	4624734	162	3	3	0	0	0	0	0	0	0	0	0	0	0	0	0	1	0	0	0	0	0	0	0	0	0	0	0	0	1	1	0	1	0
2m_metabat_bin_53	2m	2m_metabat_bin_53	0.001650144	Bacteria	Acidobacteriota	Holophagae	Holophagales	Holophagaceae	Holophaga	NA	12.15523574	0.002965435	26.32	1.75	3096010	795	5	5	0	0	0	794	1	NA	NA	NA	NA	NA	NA	NA	NA	NA	NA	NA	NA	NA	NA	NA	NA	NA	NA	NA	NA	NA	NA	NA	NA	NA	NA
2m_metabat_bin_52	2m	TBE_metabat_bin_76	0.003844297	Bacteria	Acidobacteriota	Acidobacteriae	Acidobacteriales	Acidobacteriaceae	Terracidiphilus	NA	26.58379373	0.006485478	45.77	5.17	2437059	509	0	0	0	0	0	0	0	0	2	0	0	2	5	2	3	0	1	1	5	0	1	0	0	0	0	0	0	2	10	2	2	8	2
2m_metabat_bin_51	2m	TBH_metabat_bin_63	0.001015786	Bacteria	Proteobacteria	Alphaproteobacteria	UBA1301	UBA1301	UBA6038	NA	11.8444207	0.002889607	4.17	0	306602	90	0	0	0	0	0	0	0	0	0	0	2	3	5	4	5	2	2	2	16	0	2	0	0	0	0	0	0	0	4	0	1	5	0
2m_metabat_bin_50	2m	2m_metabat_bin_50	0.003003511	Unknown	NA	NA	NA	NA	NA	NA	13.39185822	0.003267126	0	0	280969	72	0	0	0	0	0	72	0	NA	NA	NA	NA	NA	NA	NA	NA	NA	NA	NA	NA	NA	NA	NA	NA	NA	NA	NA	NA	NA	NA	NA	NA	NA	NA
2m_metabat_bin_5	2m	3m_metabat_bin_64	0.003171694	Bacteria	Proteobacteria	Gammaproteobacteria	Methylococcales	Methylomonadaceae	KS41	NA	15.0672338	0.003675856	86.19	3.2	2462281	286	1	0	1	0	0	0	0	0	0	0	0	0	1	0	0	0	0	0	0	0	0	0	0	0	0	0	0	0	0	0	0	0	0
2m_metabat_bin_49	2m	Ch4-A_metabat_bin_26	0.14667718	Bacteria	Acidobacteriota	Holophagae	Holophagales	Holophagaceae	Geothrix	NA	722.0902569	0.176163725	96.78	0.93	3150392	102	9	7	0	2	0	0	0	0	0	0	0	0	0	0	0	0	0	0	0	0	0	0	0	0	0	0	0	0	0	0	0	1	0
2m_metabat_bin_48	2m	Ch12-A_metabat_bin_18	0.000457523	Unknown	NA	NA	NA	NA	NA	NA	18.4265451	0.004495406	4.17	0	839178	212	1	1	0	0	0	0	0	0	0	0	1	0	1	0	1	0	0	0	1	0	0	0	0	0	0	0	0	0	1	0	0	0	0
2m_metabat_bin_47	2m	4m_metabat_bin_35	0.001998046	Unknown	NA	NA	NA	NA	NA	NA	20.9965046	0.005122382	15.52	0	1177125	291	0	0	0	0	0	0	0	NA	NA	NA	NA	NA	NA	NA	NA	NA	NA	NA	NA	NA	NA	NA	NA	NA	NA	NA	NA	NA	NA	NA	NA	NA	NA
2m_metabat_bin_46	2m	2m_metabat_bin_46	0.005247523	Unknown	NA	NA	NA	NA	NA	NA	100.7368456	0.024576122	0	0	353300	16	0	0	0	0	0	16	0	NA	NA	NA	NA	NA	NA	NA	NA	NA	NA	NA	NA	NA	NA	NA	NA	NA	NA	NA	NA	NA	NA	NA	NA	NA	NA
2m_metabat_bin_45	2m	2m_metabat_bin_45	0.005484392	Bacteria	Verrucomicrobiota	Verrucomicrobiae	Verrucomicrobiales	Akkermansiaceae	UBA1315	NA	35.99474726	0.008781407	95.74	1.59	5027283	93	4	4	0	0	0	93	0	0	0	0	0	0	0	0	0	0	0	0	0	0	0	0	0	0	0	0	0	0	0	0	0	0	0
2m_metabat_bin_44	2m	2m_metabat_bin_44	0.179299289	Bacteria	Acidobacteriota	Holophagae	Holophagales	Holophagaceae	Holophaga	NA	802.1661553	0.195699328	98.14	2	4525479	155	15	9	1	5	0	154	1	0	0	0	0	0	0	0	0	0	0	0	0	0	0	0	0	0	0	0	0	0	0	0	0	0	0
2m_metabat_bin_43	2m	2m_metabat_bin_43	0.001615304	Unknown	NA	NA	NA	NA	NA	NA	7.248097099	0.001768272	13.79	0	363406	100	0	0	0	0	0	100	0	NA	NA	NA	NA	NA	NA	NA	NA	NA	NA	NA	NA	NA	NA	NA	NA	NA	NA	NA	NA	NA	NA	NA	NA	NA	NA
2m_metabat_bin_42	2m	3m_metabat_bin_54	0.002103842	Bacteria	Actinobacteriota	Acidimicrobiia	Acidimicrobiales	RAAP-2	NA	NA	13.92957637	0.003398309	67.92	2.66	1809732	314	0	0	0	0	0	0	0	0	0	0	0	0	0	0	0	0	0	0	0	0	0	0	0	0	0	0	0	0	0	0	0	0	0
2m_metabat_bin_41	2m	2m_metabat_bin_41	0.00249638	Unknown	NA	NA	NA	NA	NA	NA	11.16852941	0.002724714	13.8	0	772897	197	0	0	0	0	0	197	0	NA	NA	NA	NA	NA	NA	NA	NA	NA	NA	NA	NA	NA	NA	NA	NA	NA	NA	NA	NA	NA	NA	NA	NA	NA	NA
2m_metabat_bin_40	2m	TBH_metabat_bin_74	0.001233043	Unknown	NA	NA	NA	NA	NA	NA	11.27976622	0.002751852	8.33	0	660917	175	0	0	0	0	0	0	0	0	3	0	0	1	3	1	2	0	0	0	4	0	0	0	0	0	0	0	0	2	5	4	0	2	1
2m_metabat_bin_4	2m	TBE_metabat_bin_53	0.001704688	Bacteria	Actinobacteriota	Acidimicrobiia	Acidimicrobiales	RAAP-2	RAAP-2	NA	10.8044015	0.00263588	68.89	11.04	1911766	305	0	0	0	0	0	0	0	0	1	0	1	0	2	4	3	2	1	0	9	0	0	0	0	0	0	0	0	2	7	2	0	1	1
2m_metabat_bin_39	2m	D2m2019_metabat_bin_60	0.002940237	Unknown	NA	NA	NA	NA	NA	NA	29.39628132	0.007171622	0	0	303452	8	0	0	0	0	0	0	0	0	0	1	1	2	3	3	2	1	0	0	5	1	1	0	0	0	0	0	0	1	2	0	0	1	1
2m_metabat_bin_38	2m	TBE_metabat_bin_53	0.001704688	Bacteria	Actinobacteriota	Acidimicrobiia	Acidimicrobiales	RAAP-2	RAAP-2	NA	20.94494641	0.005109804	62.9	1.08	1421552	68	0	0	0	0	0	0	0	0	1	0	1	0	2	4	3	2	1	0	9	0	0	0	0	0	0	0	0	2	7	2	0	1	1
2m_metabat_bin_37	2m	1m_metabat_bin_80	0.006861875	Bacteria	Proteobacteria	Alphaproteobacteria	Acetobacterales	Acetobacteraceae	NA	NA	38.49435077	0.00939122	99.25	0.25	5078227	99	1	0	1	0	0	0	0	0	0	0	0	0	0	0	0	0	0	0	0	0	0	0	0	0	0	0	0	1	0	0	0	0	0
2m_metabat_bin_36	2m	4m_metabat_bin_17	0.005437152	Bacteria	Proteobacteria	Alphaproteobacteria	Acetobacterales	Acetobacteraceae	Rhodopila	NA	31.94942675	0.007794497	80.72	1.99	4478993	737	0	0	0	0	0	0	0	0	0	0	0	0	3	0	0	1	1	0	1	0	0	0	0	0	0	0	0	0	0	1	1	1	0
2m_metabat_bin_35	2m	2m_metabat_bin_35	0.002788179	Bacteria	Verrucomicrobiota	Verrucomicrobiae	Chthoniobacterales	Chthoniobacteraceae	UBA695	NA	15.47506488	0.003775352	95.61	166.88	9152256	1461	0	0	0	0	0	1461	0	NA	NA	NA	NA	NA	NA	NA	NA	NA	NA	NA	NA	NA	NA	NA	NA	NA	NA	NA	NA	NA	NA	NA	NA	NA	NA
2m_metabat_bin_34	2m	TBH_metabat_bin_5	0.004962205	Bacteria	Proteobacteria	Alphaproteobacteria	Acetobacterales	Acetobacteraceae	BOG-930	NA	24.37578143	0.005946803	90.8	3.26	3900874	234	2	1	1	0	0	0	0	0	2	4	3	7	5	7	6	5	2	1	13	0	1	1	1	1	1	1	0	3	8	3	0	5	0
2m_metabat_bin_33	2m	4m_metabat_bin_72	0.000629774	Bacteria	Verrucomicrobiota	Verrucomicrobiae	Opitutales	Opitutaceae	Palsa-1447	NA	15.5852651	0.003802237	34.21	1.75	1398534	317	0	0	0	0	0	0	0	0	0	0	0	0	0	1	0	0	0	0	0	0	0	0	0	0	0	0	0	0	0	0	0	0	0
2m_metabat_bin_32	2m	2m_metabat_bin_32	0.004749382	Bacteria	Verrucomicrobiota	Verrucomicrobiae	Opitutales	Opitutaceae	Palsa-1447	NA	23.62781161	0.005764326	90.22	1.91	3314775	357	3	3	0	0	0	357	0	0	0	0	0	0	0	0	0	0	1	0	0	0	0	0	0	0	0	0	0	0	0	1	0	0	0
2m_metabat_bin_31	2m	2m_metabat_bin_31	0.001806058	Bacteria	Proteobacteria	Alphaproteobacteria	Rhodospirillales	Magnetospirillaceae	NA	NA	13.6917482	0.003340288	16.67	0	1718991	430	0	0	0	0	0	430	0	NA	NA	NA	NA	NA	NA	NA	NA	NA	NA	NA	NA	NA	NA	NA	NA	NA	NA	NA	NA	NA	NA	NA	NA	NA	NA
2m_metabat_bin_30	2m	5m_metabat_bin_20	0.001064221	Unknown	NA	NA	NA	NA	NA	NA	8.766621256	0.002138736	4.39	0	709561	204	0	0	0	0	0	0	0	0	0	0	0	0	0	1	0	0	0	0	3	0	1	0	0	0	0	0	0	0	0	0	0	1	0
2m_metabat_bin_3	2m	1m_metabat_bin_95	0.001260266	Bacteria	Actinobacteriota	Acidimicrobiia	Acidimicrobiales	RAAP-2	RAAP-2	NA	8.372364344	0.002042552	9.98	0	589794	136	0	0	0	0	0	0	0	0	1	0	0	0	0	0	0	0	0	0	0	0	0	0	0	0	0	0	0	0	0	0	0	0	0
2m_metabat_bin_29	2m	4m_metabat_bin_88	0.018403515	Bacteria	Desulfuromonadota	Desulfuromonadia	Geobacterales	Geobacteraceae	Geobacter	NA	88.8192365	0.021668659	89.57	0.81	5189934	333	34	23	2	9	0	0	0	0	0	0	0	0	0	0	1	0	0	0	0	0	0	0	1	1	0	1	0	0	0	0	0	0	0
2m_metabat_bin_28	2m	1m_metabat_bin_71	0.013961462	Bacteria	Acidobacteriota	Acidobacteriae	Acidobacteriales	Acidobacteriaceae	NA	NA	62.87334399	0.015338806	60.69	0	1587952	238	1	1	0	0	0	0	0	0	0	0	0	0	0	0	0	0	0	0	0	0	0	0	0	0	0	0	0	0	0	0	0	0	0
2m_metabat_bin_27	2m	1m_metabat_bin_70	0.002327984	Bacteria	Proteobacteria	Alphaproteobacteria	Rhizobiales	Xanthobacteraceae	Pseudolabrys	NA	11.0320788	0.002691425	92.25	3.78	4023924	373	0	0	0	0	0	0	0	0	0	0	1	0	1	0	2	1	0	0	1	0	1	0	0	0	0	0	0	0	0	0	0	0	0
2m_metabat_bin_26	2m	4m_metabat_bin_9	0.01524599	Bacteria	Acidobacteriota	Holophagae	Holophagales	Holophagaceae	Holophaga	NA	86.95561824	0.021214004	57.89	1.75	3583978	145	1	1	0	0	0	0	0	0	0	0	0	1	0	0	0	0	0	0	1	0	0	0	0	0	0	0	0	0	0	0	0	0	0
2m_metabat_bin_25	2m	2m_metabat_bin_25	0.009054308	Unknown	NA	NA	NA	NA	NA	NA	40.25442391	0.009820613	0	0	208276	13	0	0	0	0	0	10	3	NA	NA	NA	NA	NA	NA	NA	NA	NA	NA	NA	NA	NA	NA	NA	NA	NA	NA	NA	NA	NA	NA	NA	NA	NA	NA
2m_metabat_bin_24	2m	D2m2019_metabat_bin_60	0.002940237	Bacteria	Proteobacteria	Gammaproteobacteria	Burkholderiales	Burkholderiaceae	SCGC-AAA027-K21	NA	9.831860473	0.002398616	43.1	0	1701750	259	0	0	0	0	0	0	0	0	0	1	1	2	3	3	2	1	0	0	5	1	1	0	0	0	0	0	0	1	2	0	0	1	1
2m_metabat_bin_23	2m	TBH_metabat_bin_37	0.005271326	Bacteria	Verrucomicrobiota	Verrucomicrobiae	Chthoniobacterales	Terrimicrobiaceae	NA	NA	25.15468819	0.006136828	97.97	2.7	3378660	92	3	3	0	0	0	0	0	0	2	0	3	3	5	2	4	0	1	0	7	0	2	0	0	0	0	0	0	1	12	3	0	19	3
2m_metabat_bin_22	2m	D2m2019_metabat_bin_60	0.002940237	Bacteria	Proteobacteria	Gammaproteobacteria	Burkholderiales	Burkholderiaceae	SCGC-AAA027-K21	NA	17.29778516	0.00422003	12.16	0	304504	17	0	0	0	0	0	0	0	0	0	1	1	2	3	3	2	1	0	0	5	1	1	0	0	0	0	0	0	1	2	0	0	1	1
2m_metabat_bin_21	2m	TBE_metabat_bin_44	0.002646482	Bacteria	Proteobacteria	Gammaproteobacteria	Burkholderiales	Burkholderiaceae	SCGC-AAA027-K21	NA	14.96434018	0.003650754	55.34	0.86	3271393	560	0	0	0	0	0	0	0	0	0	0	5	2	3	4	4	3	2	0	12	1	4	0	0	0	0	0	0	2	3	1	0	4	2
2m_metabat_bin_20	2m	2m_metabat_bin_20	0.002238344	Bacteria	Proteobacteria	Alphaproteobacteria	Acetobacterales	Acetobacteraceae	BOG-930	NA	12.12680214	0.002958498	79.45	43.19	5954426	1146	3	2	1	0	0	1146	0	NA	NA	NA	NA	NA	NA	NA	NA	NA	NA	NA	NA	NA	NA	NA	NA	NA	NA	NA	NA	NA	NA	NA	NA	NA	NA
2m_metabat_bin_2	2m	2m_metabat_bin_2	0.002669286	Bacteria	Proteobacteria	Alphaproteobacteria	Rhizobiales	Xanthobacteraceae	NA	NA	13.5353279	0.003302127	85.78	6.02	7100938	736	9	2	6	0	1	735	1	0	0	0	0	0	0	0	0	0	0	0	0	0	0	0	0	0	0	0	0	0	0	0	0	0	0
2m_metabat_bin_19	2m	5m_metabat_bin_78	0.002880956	Bacteria	Verrucomicrobiota	Kiritimatiellae	RFP12	NA	NA	NA	24.66441976	0.00601722	37.07	1.72	1601424	334	1	0	0	1	0	0	0	0	0	0	0	0	0	2	0	0	0	0	0	0	0	0	0	0	0	0	0	0	0	2	0	0	0
2m_metabat_bin_18	2m	2m_metabat_bin_18	0.002077044	Bacteria	Acidobacteriota	Holophagae	Holophagales	Holophagaceae	Holophaga	NA	30.90938169	0.007540763	73.68	49.12	6969826	1351	10	5	0	5	0	1351	0	NA	NA	NA	NA	NA	NA	NA	NA	NA	NA	NA	NA	NA	NA	NA	NA	NA	NA	NA	NA	NA	NA	NA	NA	NA	NA
2m_metabat_bin_17	2m	4m_metabat_bin_108	0.00344508	Bacteria	Proteobacteria	Alphaproteobacteria	Micavibrionales	NA	NA	NA	22.5613858	0.005504156	15.52	0	245385	54	0	0	0	0	0	0	0	0	0	0	2	0	2	0	1	0	0	0	0	0	0	0	0	0	0	0	0	0	0	0	0	0	0
2m_metabat_bin_16	2m	3m_metabat_bin_53	0.00175122	Bacteria	Verrucomicrobiota	Verrucomicrobiae	Pedosphaerales	Pedosphaeraceae	UBA11358	NA	24.88796773	0.006071758	17.4	1.72	859983	223	0	0	0	0	0	0	0	NA	NA	NA	NA	NA	NA	NA	NA	NA	NA	NA	NA	NA	NA	NA	NA	NA	NA	NA	NA	NA	NA	NA	NA	NA	NA
2m_metabat_bin_15	2m	4m_metabat_bin_62	0.00121462	Unknown	NA	NA	NA	NA	NA	NA	9.855150267	0.002404298	12.5	0	979939	268	0	0	0	0	0	0	0	0	0	0	0	0	0	2	1	0	0	0	1	0	0	0	0	0	0	0	0	1	0	0	0	0	0
2m_metabat_bin_14	2m	2m_metabat_bin_14	0.00091524	Unknown	NA	NA	NA	NA	NA	NA	6.408896836	0.001563537	0	0	753675	220	1	0	1	0	0	220	0	NA	NA	NA	NA	NA	NA	NA	NA	NA	NA	NA	NA	NA	NA	NA	NA	NA	NA	NA	NA	NA	NA	NA	NA	NA	NA
2m_metabat_bin_13	2m	2m_metabat_bin_13	0.000799953	Unknown	NA	NA	NA	NA	NA	NA	8.356410761	0.00203866	0	0	264697	70	0	0	0	0	0	54	16	NA	NA	NA	NA	NA	NA	NA	NA	NA	NA	NA	NA	NA	NA	NA	NA	NA	NA	NA	NA	NA	NA	NA	NA	NA	NA
2m_metabat_bin_12	2m	2m_metabat_bin_12	0.003294484	Bacteria	Verrucomicrobiota	Verrucomicrobiae	Chthoniobacterales	Chthoniobacteraceae	UBA695	NA	21.17933849	0.005166987	60.34	3.45	1481589	121	1	0	1	0	0	120	1	0	0	0	0	0	0	0	0	0	0	0	0	0	0	0	0	0	0	0	0	0	1	0	0	0	0
2m_metabat_bin_11	2m	2m_metabat_bin_11	0.000950692	Unknown	NA	NA	NA	NA	NA	NA	5.666687137	0.001382465	0	0	223657	70	0	0	0	0	0	70	0	NA	NA	NA	NA	NA	NA	NA	NA	NA	NA	NA	NA	NA	NA	NA	NA	NA	NA	NA	NA	NA	NA	NA	NA	NA	NA
2m_metabat_bin_10	2m	1m_metabat_bin_31	0.001101413	Unknown	NA	NA	NA	NA	NA	NA	10.9264392	0.002665653	12.5	0	687670	190	1	0	1	0	0	0	0	0	0	0	0	0	0	0	0	0	0	0	0	0	0	0	0	0	0	0	0	0	1	0	0	0	0
2m_metabat_bin_1	2m	2m_metabat_bin_1	0.002629775	Bacteria	Proteobacteria	Alphaproteobacteria	Rhizobiales	Beijerinckiaceae	Bog-939	NA	19.8832365	0.004850786	81.96	3.92	4025931	605	1	0	1	0	0	605	0	0	0	0	0	0	1	0	0	0	0	0	0	0	0	0	0	0	0	0	0	0	0	1	0	0	0
1m_metabat_bin_99	1m	1m_metabat_bin_99	0.004544735	Bacteria	Actinobacteriota	Acidimicrobiia	Acidimicrobiales	RAAP-2	RAAP-2	NA	22.28737756	0.007433145	93.01	5.13	2139274	139	0	0	0	0	0	138	1	0	0	0	0	0	0	0	0	0	0	0	0	0	0	0	0	0	0	0	0	0	0	0	0	0	0
1m_metabat_bin_98	1m	1m_metabat_bin_98	0.002637703	Bacteria	Actinobacteriota	Thermoleophilia	Ga0077560	Ga0077560	Ga0077560	NA	13.43349067	0.004480253	85.78	0.86	2012783	229	0	0	0	0	0	229	0	0	0	1	1	0	0	0	1	0	0	0	0	0	1	0	0	0	0	0	0	0	0	0	0	0	0
1m_metabat_bin_97	1m	0m_metabat_bin_46	0.002836825	Bacteria	Proteobacteria	Alphaproteobacteria	Sphingomonadales	Sphingomonadaceae	Novosphingobium	NA	14.60399964	0.004870634	93.56	1.35	4015860	258	1	0	1	0	0	0	0	0	0	0	0	0	0	0	0	0	1	0	0	0	0	0	0	0	0	0	0	0	1	0	0	0	0
1m_metabat_bin_96	1m	1m_metabat_bin_96	0.003474993	Unknown	NA	NA	NA	NA	NA	NA	24.14947924	0.008054182	0	0	474319	5	0	0	0	0	0	5	0	NA	NA	NA	NA	NA	NA	NA	NA	NA	NA	NA	NA	NA	NA	NA	NA	NA	NA	NA	NA	NA	NA	NA	NA	NA	NA
1m_metabat_bin_95	1m	1m_metabat_bin_95	0.004071255	Bacteria	Actinobacteriota	Acidimicrobiia	Acidimicrobiales	RAAP-2	RAAP-2	NA	20.86795732	0.006959749	98.29	1.28	1860235	14	0	0	0	0	0	14	0	0	1	0	0	0	0	0	0	0	0	0	0	0	0	0	0	0	0	0	0	0	0	0	0	0	0
1m_metabat_bin_94	1m	1m_metabat_bin_94	0.002482015	Bacteria	Proteobacteria	Alphaproteobacteria	Rhizobiales	Beijerinckiaceae	Alsobacter	NA	20.33418713	0.006781729	14.66	0	644778	126	0	0	0	0	0	126	0	NA	NA	NA	NA	NA	NA	NA	NA	NA	NA	NA	NA	NA	NA	NA	NA	NA	NA	NA	NA	NA	NA	NA	NA	NA	NA
1m_metabat_bin_93	1m	1m_metabat_bin_93	0.001216675	Bacteria	Proteobacteria	Alphaproteobacteria	Caulobacterales	Caulobacteraceae	Palsa-881	NA	10.23155778	0.003412364	62.3	5.45	2798048	611	1	0	1	0	0	611	0	0	0	1	0	0	0	0	0	0	0	0	0	0	0	0	0	0	0	0	0	0	0	0	0	0	0
1m_metabat_bin_92	1m	TroutBog_epilimnion_OSF_3300020733-bin_25	0.007841942	Bacteria	Verrucomicrobiota	Verrucomicrobiae	Opitutales	UBA953	NA	NA	32.78289775	0.010933545	61.38	0.14	1400271	172	0	0	0	0	0	0	0	0	0	0	0	1	1	1	2	0	0	0	0	0	0	0	0	0	0	0	0	0	1	0	0	0	0
1m_metabat_bin_91	1m	1m_metabat_bin_91	0.001962223	Bacteria	Bacteroidota	Bacteroidia	Chitinophagales	Chitinophagaceae	Taibaiella	NA	10.00746324	0.003337626	8.93	0	457047	85	0	0	0	0	0	85	0	NA	NA	NA	NA	NA	NA	NA	NA	NA	NA	NA	NA	NA	NA	NA	NA	NA	NA	NA	NA	NA	NA	NA	NA	NA	NA
1m_metabat_bin_90	1m	1m_metabat_bin_90	0.001282903	Bacteria	Proteobacteria	Alphaproteobacteria	Acetobacterales	Acetobacteraceae	Rhodopila	NA	7.882105534	0.00262879	61.24	2.96	3062318	565	1	0	1	0	0	565	0	0	0	0	0	0	0	0	1	1	0	0	1	0	0	0	0	0	0	0	0	0	0	0	0	0	0
1m_metabat_bin_9	1m	0m_metabat_bin_49	0.000999104	Bacteria	UBP7	NA	NA	NA	NA	NA	5.9661135	0.00198978	36.02	6.23	4824153	1310	0	0	0	0	0	0	0	NA	NA	NA	NA	NA	NA	NA	NA	NA	NA	NA	NA	NA	NA	NA	NA	NA	NA	NA	NA	NA	NA	NA	NA	NA	NA
1m_metabat_bin_89	1m	1m_metabat_bin_89	0.003565488	Unknown	NA	NA	NA	NA	NA	NA	16.92621002	0.005645122	4.17	0	755376	77	0	0	0	0	0	75	2	NA	NA	NA	NA	NA	NA	NA	NA	NA	NA	NA	NA	NA	NA	NA	NA	NA	NA	NA	NA	NA	NA	NA	NA	NA	NA
1m_metabat_bin_88	1m	TBE_metabat_bin_126	0.006553344	Bacteria	Proteobacteria	Alphaproteobacteria	Acetobacterales	Acetobacteraceae	70-18	NA	20.90529883	0.006972203	94.83	56.9	6948682	396	5	0	3	0	2	0	0	0	2	1	2	2	3	3	3	1	0	2	10	0	0	0	0	0	0	0	0	4	3	0	2	6	0
1m_metabat_bin_87	1m	1m_metabat_bin_87	0.037902053	Bacteria	Actinobacteriota	Acidimicrobiia	Acidimicrobiales	RAAP-2	NA	NA	188.7503972	0.062950838	63.79	0	1412747	73	0	0	0	0	0	72	1	0	0	0	1	0	1	1	0	0	0	0	3	0	0	0	0	0	0	0	0	0	0	0	0	0	0
1m_metabat_bin_86	1m	1m_metabat_bin_86	0.008375433	Bacteria	Proteobacteria	Alphaproteobacteria	Rhizobiales	Beijerinckiaceae	NA	NA	51.75727248	0.017261758	97.18	0.99	6130904	158	4	0	3	0	1	158	0	0	0	0	0	0	0	1	0	0	0	0	2	0	0	0	0	0	0	0	0	0	0	0	0	0	0
1m_metabat_bin_85	1m	1m_metabat_bin_85	0.021355287	Eukarya	NA	NA	NA	NA	NA	NA	111.2937274	0.03711798	0	0	229288	1	0	0	0	0	0	0	1	NA	NA	NA	NA	NA	NA	NA	NA	NA	NA	NA	NA	NA	NA	NA	NA	NA	NA	NA	NA	NA	NA	NA	NA	NA	NA
1m_metabat_bin_84	1m	0m_metabat_bin_21	0.001681094	Bacteria	Actinobacteriota	Thermoleophilia	Ga0077560	Ga0077560	Ga0077560	NA	8.781107952	0.00292862	81.62	0.86	1499339	191	0	0	0	0	0	0	0	0	0	0	0	0	0	0	0	0	0	0	0	0	0	0	0	0	0	0	0	0	0	0	0	0	0
1m_metabat_bin_83	1m	1m_metabat_bin_83	0.003552079	Bacteria	Acidobacteriota	Acidobacteriae	Acidobacteriales	Acidobacteriaceae	NA	NA	17.76838777	0.005926	26.72	0	1848106	252	4	4	0	0	0	247	5	NA	NA	NA	NA	NA	NA	NA	NA	NA	NA	NA	NA	NA	NA	NA	NA	NA	NA	NA	NA	NA	NA	NA	NA	NA	NA
1m_metabat_bin_82	1m	TroutBog_epilimnion_OSF_3300021133-bin_8	0.017860808	Bacteria	Actinobacteriota	Acidimicrobiia	Acidimicrobiales	RAAP-2	NA	NA	92.79796987	0.030949392	76.99	2.99	1479854	232	0	0	0	0	0	0	0	0	1	0	0	1	1	0	1	0	0	0	2	0	0	0	0	0	0	0	0	0	2	0	0	0	0
1m_metabat_bin_81	1m	1m_metabat_bin_81	0.002386558	Bacteria	Actinobacteriota	Actinobacteria	Nanopelagicales	Nanopelagicaceae	PALSA-747	NA	11.90476591	0.003970402	38.79	1.72	571350	109	0	0	0	0	0	109	0	NA	NA	NA	NA	NA	NA	NA	NA	NA	NA	NA	NA	NA	NA	NA	NA	NA	NA	NA	NA	NA	NA	NA	NA	NA	NA
1m_metabat_bin_80	1m	1m_metabat_bin_80	0.003804915	Bacteria	Proteobacteria	Alphaproteobacteria	Acetobacterales	Acetobacteraceae	NA	NA	23.18620927	0.007732918	100	0.75	5227578	83	3	0	2	0	1	83	0	0	0	0	0	0	0	0	0	0	0	0	0	0	0	0	0	0	0	0	0	1	0	0	0	0	0
1m_metabat_bin_8	1m	1m_metabat_bin_8	0.002241456	Bacteria	Bacteroidota	Bacteroidia	Chitinophagales	Chitinophagaceae	UBA8621	NA	11.53219484	0.003846145	24.14	0	1144409	174	0	0	0	0	0	173	1	NA	NA	NA	NA	NA	NA	NA	NA	NA	NA	NA	NA	NA	NA	NA	NA	NA	NA	NA	NA	NA	NA	NA	NA	NA	NA
1m_metabat_bin_79	1m	1m_metabat_bin_79	0.00254031	Bacteria	Armatimonadota	Fimbriimonadia	Fimbriimonadales	Fimbriimonadaceae	Fimbriimonas	NA	13.15513011	0.004387416	45.31	0.93	2603159	344	2	1	0	1	0	334	10	NA	NA	NA	NA	NA	NA	NA	NA	NA	NA	NA	NA	NA	NA	NA	NA	NA	NA	NA	NA	NA	NA	NA	NA	NA	NA
1m_metabat_bin_78	1m	1m_metabat_bin_78	0.001884878	Bacteria	Acidobacteriota	Acidobacteriae	Acidobacteriales	Acidobacteriaceae	NA	NA	9.591553219	0.003198914	80.1	0.86	2288811	234	1	1	0	0	0	224	10	0	0	0	0	0	0	0	1	0	0	0	0	0	0	0	0	0	0	0	0	0	0	0	0	0	0
1m_metabat_bin_77	1m	1m_metabat_bin_77	0.001957647	Bacteria	Acidobacteriota	Acidobacteriae	Bryobacterales	Bryobacteraceae	Bog-113	NA	10.07146902	0.003358973	53.35	0	3444264	637	1	0	1	0	0	636	1	0	0	0	0	0	0	0	0	0	0	0	0	0	0	0	0	0	0	0	0	0	0	0	0	0	0
1m_metabat_bin_76	1m	1m_metabat_bin_76	0.024696274	Bacteria	Verrucomicrobiota	Verrucomicrobiae	Verrucomicrobiales	Verrucomicrobiaceae	Prosthecobacter	NA	126.207346	0.042091876	95.24	0.91	5799063	138	0	0	0	0	0	135	3	0	0	0	0	0	0	0	0	0	0	0	0	0	0	0	0	0	0	0	0	0	0	0	0	0	0
1m_metabat_bin_75	1m	0m_metabat_bin_75	0.00313866	Bacteria	Proteobacteria	Gammaproteobacteria	Steroidobacterales	Steroidobacteraceae	NA	NA	16.02108614	0.005343251	75.02	0.41	1545425	48	1	0	1	0	0	0	0	0	0	0	0	0	0	0	0	0	0	0	0	0	0	0	0	0	0	0	0	0	0	0	0	0	0
1m_metabat_bin_74	1m	1m_metabat_bin_74	0.001525921	Bacteria	Proteobacteria	Alphaproteobacteria	Caulobacterales	Caulobacteraceae	BOG-938	NA	8.434658528	0.002813074	79.02	39.94	4784221	911	3	0	3	0	0	911	0	NA	NA	NA	NA	NA	NA	NA	NA	NA	NA	NA	NA	NA	NA	NA	NA	NA	NA	NA	NA	NA	NA	NA	NA	NA	NA
1m_metabat_bin_73	1m	1m_metabat_bin_73	0.001260902	Bacteria	Actinobacteriota	Acidimicrobiia	Acidimicrobiales	RAAP-2	NA	NA	6.400302414	0.002134588	13.79	0	344292	86	0	0	0	0	0	85	1	NA	NA	NA	NA	NA	NA	NA	NA	NA	NA	NA	NA	NA	NA	NA	NA	NA	NA	NA	NA	NA	NA	NA	NA	NA	NA
1m_metabat_bin_72	1m	TBH_metabat_bin_73	0.000955979	Unknown	NA	NA	NA	NA	NA	NA	6.670348637	0.002224652	13.79	0	1054901	269	2	2	0	0	0	0	0	0	3	0	3	2	12	7	3	4	2	1	7	0	1	0	0	0	0	0	0	0	6	3	0	5	0
1m_metabat_bin_71	1m	1m_metabat_bin_71	0.002643062	Bacteria	Acidobacteriota	Acidobacteriae	Acidobacteriales	Acidobacteriaceae	NA	NA	13.41424253	0.004473833	98.28	0.17	2488024	59	5	4	1	0	0	57	2	0	0	0	0	0	0	0	0	0	0	0	0	0	0	0	0	0	0	0	0	0	0	0	0	0	0
1m_metabat_bin_70	1m	1m_metabat_bin_70	0.006117342	Bacteria	Proteobacteria	Alphaproteobacteria	Rhizobiales	Xanthobacteraceae	Pseudolabrys	NA	31.41698345	0.010477994	97.47	0.79	4180238	61	1	0	1	0	0	61	0	0	0	0	1	0	1	0	2	1	0	0	1	0	1	0	0	0	0	0	0	0	0	0	0	0	0
1m_metabat_bin_7	1m	TBH_metabat_bin_63	0.001424286	Bacteria	Proteobacteria	Alphaproteobacteria	UBA1301	UBA1301	UBA6038	NA	10.09497344	0.003366812	85.42	69.83	4514975	617	2	0	2	0	0	0	0	0	0	0	2	3	5	4	5	2	2	2	16	0	2	0	0	0	0	0	0	0	4	0	1	5	0
1m_metabat_bin_69	1m	1m_metabat_bin_69	0.001132027	Unknown	NA	NA	NA	NA	NA	NA	5.735638428	0.001912914	0	0	230614	62	0	0	0	0	0	62	0	NA	NA	NA	NA	NA	NA	NA	NA	NA	NA	NA	NA	NA	NA	NA	NA	NA	NA	NA	NA	NA	NA	NA	NA	NA	NA
1m_metabat_bin_68	1m	TBE_metabat_bin_53	0.008262162	Bacteria	Actinobacteriota	Acidimicrobiia	Acidimicrobiales	RAAP-2	RAAP-2	NA	39.31784056	0.013113037	100	96.21	4171383	114	0	0	0	0	0	0	0	0	1	0	1	0	2	4	3	2	1	0	9	0	0	0	0	0	0	0	0	2	7	2	0	1	1
1m_metabat_bin_67	1m	0m_metabat_bin_52	0.001856635	Bacteria	Proteobacteria	Alphaproteobacteria	Caulobacterales	Caulobacteraceae	PMMR1	NA	9.660867331	0.003222031	72.41	0	3242016	422	5	2	2	1	0	0	0	0	0	0	0	0	0	0	0	0	0	0	0	0	0	0	0	0	0	0	0	0	0	0	0	0	0
1m_metabat_bin_66	1m	4m_metabat_bin_16	0.001390848	Bacteria	Proteobacteria	Gammaproteobacteria	Burkholderiales	SG8-41	PALSA-1004	NA	7.553364827	0.00251915	73.47	2.25	3595045	618	4	2	2	0	0	0	0	0	0	0	0	0	2	1	0	0	0	0	1	0	0	0	0	0	0	0	0	0	0	0	0	0	0
1m_metabat_bin_65	1m	1m_metabat_bin_65	0.002900374	Bacteria	Actinobacteriota	Actinobacteria	Nanopelagicales	Nanopelagicaceae	AAA044-D11	NA	17.1161341	0.005708465	39.66	0	642688	92	0	0	0	0	0	92	0	NA	NA	NA	NA	NA	NA	NA	NA	NA	NA	NA	NA	NA	NA	NA	NA	NA	NA	NA	NA	NA	NA	NA	NA	NA	NA
1m_metabat_bin_64	1m	1m_metabat_bin_64	0.001727054	Bacteria	Proteobacteria	Gammaproteobacteria	Burkholderiales	Burkholderiaceae	Polynucleobacter	NA	10.73188313	0.00357923	81.82	45	2647848	409	6	2	2	0	2	409	0	NA	NA	NA	NA	NA	NA	NA	NA	NA	NA	NA	NA	NA	NA	NA	NA	NA	NA	NA	NA	NA	NA	NA	NA	NA	NA
1m_metabat_bin_63	1m	1m_metabat_bin_63	0.00247669	Bacteria	Actinobacteriota	Acidimicrobiia	Acidimicrobiales	RAAP-2	NA	NA	12.63016896	0.004212334	85.33	2.14	1803381	182	0	0	0	0	0	174	8	0	0	0	0	0	0	0	0	0	0	0	0	0	0	0	0	0	0	0	0	0	0	0	0	0	0
1m_metabat_bin_62	1m	5m_metabat_bin_98	0.014772667	Bacteria	Verrucomicrobiota	Verrucomicrobiae	Opitutales	Opitutaceae	Opitutus	NA	78.08984794	0.026044032	98.58	1.37	3139371	96	3	3	0	0	0	0	0	0	0	0	0	0	1	1	0	0	0	0	0	0	0	0	0	0	0	0	0	0	0	0	0	1	0
1m_metabat_bin_61	1m	1m_metabat_bin_61	0.002775057	Bacteria	Proteobacteria	Gammaproteobacteria	Burkholderiales	Burkholderiaceae	Curvibacter	NA	17.42526569	0.005811564	79.07	1.7	1721318	302	0	0	0	0	0	302	0	0	0	0	0	0	0	0	0	0	0	0	1	0	0	0	0	0	0	0	0	0	0	0	0	0	0
1m_metabat_bin_60	1m	1m_metabat_bin_60	0.003237771	Bacteria	Proteobacteria	Gammaproteobacteria	Burkholderiales	Burkholderiaceae	Limnohabitans	NA	17.83500903	0.005948219	77.94	1.95	1804144	338	0	0	0	0	0	315	23	0	0	1	0	0	0	1	0	0	0	0	1	0	0	0	0	0	0	0	0	0	0	0	0	0	0
1m_metabat_bin_6	1m	TBE_metabat_bin_126	0.006553344	Bacteria	Proteobacteria	Alphaproteobacteria	Acetobacterales	Acetobacteraceae	70-18	NA	19.53904232	0.006516538	39.66	1.72	2435076	54	2	0	1	0	1	0	0	0	2	1	2	2	3	3	3	1	0	2	10	0	0	0	0	0	0	0	0	4	3	0	2	6	0
1m_metabat_bin_59	1m	1m_metabat_bin_59	0.001227193	Bacteria	Proteobacteria	Alphaproteobacteria	Azospirillales	BOG-932	BOG-932	NA	6.419940751	0.002141138	48.82	9.4	1820700	436	0	0	0	0	0	436	0	NA	NA	NA	NA	NA	NA	NA	NA	NA	NA	NA	NA	NA	NA	NA	NA	NA	NA	NA	NA	NA	NA	NA	NA	NA	NA
1m_metabat_bin_58	1m	Ch12-A_metabat_bin_45	0.001910365	Bacteria	Verrucomicrobiota	Verrucomicrobiae	Pedosphaerales	Pedosphaeraceae	UBA11358	NA	11.51388636	0.003840039	58.47	1.35	1919140	347	3	3	0	0	0	0	0	0	0	0	1	0	1	0	0	0	0	0	1	0	1	0	0	0	0	0	0	0	1	0	0	0	0
1m_metabat_bin_57	1m	0m_metabat_bin_33	0.001711411	Bacteria	Proteobacteria	Alphaproteobacteria	Sphingomonadales	Sphingomonadaceae	Novosphingobium	NA	9.065411844	0.003023439	87.93	71.03	4668532	720	1	0	1	0	0	0	0	NA	NA	NA	NA	NA	NA	NA	NA	NA	NA	NA	NA	NA	NA	NA	NA	NA	NA	NA	NA	NA	NA	NA	NA	NA	NA
1m_metabat_bin_56	1m	TBE_metabat_bin_74	0.005781971	Bacteria	Actinobacteriota	Acidimicrobiia	Acidimicrobiales	RAAP-2	RAAP-2	NA	28.34576721	0.009453701	58.4	0.43	942090	159	0	0	0	0	0	0	0	0	1	1	2	1	3	1	1	0	0	0	6	0	1	0	1	1	1	1	0	0	6	1	0	1	0
1m_metabat_bin_55	1m	1m_metabat_bin_55	0.005035175	Bacteria	Verrucomicrobiota	Verrucomicrobiae	Chthoniobacterales	UBA6821	NA	NA	28.94350312	0.009653054	32.76	6.9	1172759	92	0	0	0	0	0	92	0	NA	NA	NA	NA	NA	NA	NA	NA	NA	NA	NA	NA	NA	NA	NA	NA	NA	NA	NA	NA	NA	NA	NA	NA	NA	NA
1m_metabat_bin_54	1m	1m_metabat_bin_54	0.001863037	Bacteria	Actinobacteriota	Acidimicrobiia	Acidimicrobiales	RAAP-2	NA	NA	9.729903852	0.003245056	89.03	10.23	1768866	208	0	0	0	0	0	158	50	NA	NA	NA	NA	NA	NA	NA	NA	NA	NA	NA	NA	NA	NA	NA	NA	NA	NA	NA	NA	NA	NA	NA	NA	NA	NA
1m_metabat_bin_53	1m	TroutBog_epilimnion_OSF_3300021126-bin_3	0.01416729	Bacteria	Proteobacteria	Gammaproteobacteria	Burkholderiales	Ferrovaceae	NA	NA	66.92068309	0.022318963	85.29	7.91	1372804	124	2	0	2	0	0	0	0	0	0	0	1	1	2	1	0	1	1	1	0	0	0	0	0	0	0	0	0	0	0	0	0	0	0
1m_metabat_bin_52	1m	1m_metabat_bin_52	0.002718461	Bacteria	Proteobacteria	Alphaproteobacteria	Acetobacterales	Acetobacteraceae	70-18	NA	13.90776156	0.004638429	91.04	1.24	4634416	228	1	0	1	0	0	228	0	0	0	0	0	0	0	0	0	0	0	0	0	1	0	0	0	0	0	0	0	0	0	0	0	0	0
1m_metabat_bin_51	1m	4m_metabat_bin_17	0.006557523	Bacteria	Proteobacteria	Alphaproteobacteria	Acetobacterales	Acetobacteraceae	Rhodopila	NA	34.73301362	0.011583935	99	0.54	6874804	89	5	0	4	0	1	0	0	0	0	0	0	0	3	0	0	1	1	0	1	0	0	0	0	0	0	0	0	0	0	1	1	1	0
1m_metabat_bin_50	1m	1m_metabat_bin_50	0.012554855	Unknown	NA	NA	NA	NA	NA	NA	68.86529178	0.022967516	2.32	0	330356	6	0	0	0	0	0	5	1	NA	NA	NA	NA	NA	NA	NA	NA	NA	NA	NA	NA	NA	NA	NA	NA	NA	NA	NA	NA	NA	NA	NA	NA	NA	NA
1m_metabat_bin_5	1m	1m_metabat_bin_5	0.013749743	Bacteria	Actinobacteriota	Actinobacteria	Nanopelagicales	Nanopelagicaceae	AAA044-D11	NA	67.45698287	0.022497826	87.03	2.37	1322758	31	0	0	0	0	0	31	0	0	0	0	0	0	0	0	0	0	0	0	0	0	0	0	0	0	0	0	0	0	0	0	0	0	0
1m_metabat_bin_49	1m	1m_metabat_bin_49	0.001237408	Bacteria	Actinobacteriota	Acidimicrobiia	Acidimicrobiales	RAAP-2	NA	NA	6.290671617	0.002098025	22.41	0	278668	69	0	0	0	0	0	68	1	NA	NA	NA	NA	NA	NA	NA	NA	NA	NA	NA	NA	NA	NA	NA	NA	NA	NA	NA	NA	NA	NA	NA	NA	NA	NA
1m_metabat_bin_48	1m	1m_metabat_bin_48	0.011057819	Bacteria	Acidobacteriota	Acidobacteriae	Acidobacteriales	Acidobacteriaceae	NA	NA	54.34787625	0.01812576	91.54	1.47	4204890	347	8	7	1	0	0	341	6	0	0	0	0	0	0	0	0	0	0	0	0	0	1	0	0	0	0	0	0	1	0	1	0	0	0
1m_metabat_bin_47	1m	0m_metabat_bin_43	0.001864067	Bacteria	Verrucomicrobiota	Verrucomicrobiae	Pedosphaerales	Pedosphaeraceae	UBA11358	NA	11.14029461	0.003715441	96.5	6.76	3117587	280	5	4	0	1	0	0	0	0	0	0	0	0	0	0	0	0	0	0	0	0	0	0	0	0	0	0	0	0	0	0	1	0	0
1m_metabat_bin_46	1m	1m_metabat_bin_46	0.006619442	Unknown	NA	NA	NA	NA	NA	NA	33.98390023	0.011334095	0	0	275201	27	0	0	0	0	0	26	1	NA	NA	NA	NA	NA	NA	NA	NA	NA	NA	NA	NA	NA	NA	NA	NA	NA	NA	NA	NA	NA	NA	NA	NA	NA	NA
1m_metabat_bin_45	1m	1m_metabat_bin_45	0.000686345	Unknown	NA	NA	NA	NA	NA	NA	13.84962994	0.004619041	0	0	281571	19	0	0	0	0	0	19	0	NA	NA	NA	NA	NA	NA	NA	NA	NA	NA	NA	NA	NA	NA	NA	NA	NA	NA	NA	NA	NA	NA	NA	NA	NA	NA
1m_metabat_bin_44	1m	1m_metabat_bin_44	0.001336718	Bacteria	Proteobacteria	Gammaproteobacteria	Burkholderiales	Burkholderiaceae	Rhodoferax	NA	6.812600914	0.002272096	13.95	0	1035252	267	5	2	1	2	0	267	0	NA	NA	NA	NA	NA	NA	NA	NA	NA	NA	NA	NA	NA	NA	NA	NA	NA	NA	NA	NA	NA	NA	NA	NA	NA	NA
1m_metabat_bin_43	1m	1m_metabat_bin_43	0.001143601	Bacteria	Proteobacteria	Gammaproteobacteria	Burkholderiales	Burkholderiaceae	SCGC-AAA027-K21	NA	6.426622277	0.002143366	23.97	0	1418079	380	0	0	0	0	0	380	0	NA	NA	NA	NA	NA	NA	NA	NA	NA	NA	NA	NA	NA	NA	NA	NA	NA	NA	NA	NA	NA	NA	NA	NA	NA	NA
1m_metabat_bin_42	1m	TroutBog_epilimnion_OSF_3300020677-bin_2	0.023115589	Bacteria	Actinobacteriota	Acidimicrobiia	Acidimicrobiales	RAAP-2	RAAP-2	NA	163.9236461	0.054670777	24.14	0	422116	78	0	0	0	0	0	0	0	0	0	0	1	0	1	1	0	0	0	0	0	0	0	0	0	0	0	0	0	0	1	0	0	0	0
1m_metabat_bin_41	1m	1m_metabat_bin_41	0.010761134	Bacteria	Proteobacteria	Gammaproteobacteria	Methylococcales	Methylococcaceae	UBA6136	NA	53.85746387	0.017962201	90.79	1.04	2045746	99	1	0	1	0	0	99	0	0	0	0	0	0	1	0	0	0	0	0	0	0	0	0	0	0	0	0	0	0	0	0	0	0	0
1m_metabat_bin_40	1m	1m_metabat_bin_40	0.002760972	Unknown	NA	NA	NA	NA	NA	NA	12.73036842	0.004245752	0	0	254970	38	0	0	0	0	0	20	18	NA	NA	NA	NA	NA	NA	NA	NA	NA	NA	NA	NA	NA	NA	NA	NA	NA	NA	NA	NA	NA	NA	NA	NA	NA	NA
1m_metabat_bin_4	1m	TBE_metabat_bin_100	0.018964365	Bacteria	Actinobacteriota	Acidimicrobiia	Acidimicrobiales	RAAP-2	RAAP-2	NA	102.1919455	0.034082411	88.38	1.47	1829256	140	0	0	0	0	0	0	0	0	0	2	1	0	3	0	0	1	0	0	5	0	0	0	0	0	0	0	0	0	1	1	0	2	0
1m_metabat_bin_39	1m	1m_metabat_bin_39	0.001782184	Archaea	Iainarchaeota	Iainarchaeia	0-14-0-20-30-16	NA	NA	NA	8.618263261	0.002874309	45.86	9.64	11261499	2401	0	0	0	0	0	87	2314	NA	NA	NA	NA	NA	NA	NA	NA	NA	NA	NA	NA	NA	NA	NA	NA	NA	NA	NA	NA	NA	NA	NA	NA	NA	NA
1m_metabat_bin_38	1m	4m_metabat_bin_93	0.00084863	Bacteria	Acidobacteriota	Acidobacteriae	Acidobacteriales	Acidobacteriaceae	Palsa-288	NA	6.008262268	0.002003838	0	0	833824	204	0	0	0	0	0	0	0	0	0	0	0	0	1	0	0	1	0	0	0	0	0	0	0	0	0	0	0	1	0	0	0	0	0
1m_metabat_bin_37	1m	0m_metabat_bin_51	0.013176184	Bacteria	Proteobacteria	Gammaproteobacteria	Steroidobacterales	Steroidobacteraceae	NA	NA	71.97902467	0.024005989	58.77	1.29	1953231	9	0	0	0	0	0	0	0	0	0	0	0	0	0	0	0	0	0	0	0	0	0	0	0	0	0	0	0	0	0	0	0	0	0
1m_metabat_bin_36	1m	0m_metabat_bin_34	0.001089179	Bacteria	Patescibacteria	Saccharimonadia	Saccharimonadales	UBA4665	UBA6224	NA	6.313918382	0.002105778	31.9	1.72	254241	54	0	0	0	0	0	0	0	0	0	0	0	0	0	0	0	0	0	0	0	0	0	0	0	0	0	0	0	0	0	0	0	0	0
1m_metabat_bin_35	1m	1m_metabat_bin_35	0.002321755	Bacteria	Proteobacteria	Alphaproteobacteria	Rhizobiales	Beijerinckiaceae	Alsobacter	NA	11.79299678	0.003933126	88.77	0.99	2445789	165	2	0	2	0	0	165	0	0	0	0	0	0	0	0	0	0	0	0	1	0	0	0	0	0	0	0	0	0	0	0	0	0	0
1m_metabat_bin_34	1m	Ch12-A_metabat_bin_16	0.007905073	Bacteria	Verrucomicrobiota	Verrucomicrobiae	Pedosphaerales	Pedosphaeraceae	UBA11358	NA	43.35872594	0.014460728	95.95	2.73	3083494	148	6	5	0	1	0	0	0	0	0	0	0	0	0	0	2	0	0	0	1	0	0	0	0	0	0	0	0	0	0	1	0	3	0
1m_metabat_bin_33	1m	0m_metabat_bin_12	0.002087659	Bacteria	Actinobacteriota	Acidimicrobiia	Acidimicrobiales	RAAP-2	NA	NA	12.05017849	0.004018899	96.55	81.97	4196092	525	0	0	0	0	0	0	0	NA	NA	NA	NA	NA	NA	NA	NA	NA	NA	NA	NA	NA	NA	NA	NA	NA	NA	NA	NA	NA	NA	NA	NA	NA	NA
1m_metabat_bin_32	1m	1m_metabat_bin_32	0.012232573	Bacteria	Eremiobacterota	Eremiobacteria	UBP12	UBA5184	Bog-1524	NA	61.64126048	0.020558203	96.76	2.78	2859243	28	1	0	1	0	0	28	0	0	0	1	0	0	0	0	1	0	0	0	1	0	0	0	0	0	0	0	0	0	0	0	0	0	0
1m_metabat_bin_31	1m	1m_metabat_bin_31	0.00176065	Bacteria	Proteobacteria	Alphaproteobacteria	Sphingomonadales	Sphingomonadaceae	Novosphingobium	NA	9.534252828	0.003179804	82.79	2.99	4357755	557	2	0	2	0	0	557	0	0	0	0	0	0	0	0	0	0	0	0	0	0	0	0	0	0	0	0	0	0	1	0	0	0	0
1m_metabat_bin_30	1m	1m_metabat_bin_30	0.015409096	Bacteria	Verrucomicrobiota	Verrucomicrobiae	Opitutales	Opitutaceae	Palsa-1447	NA	87.28644108	0.029111222	97.95	1.37	3185853	33	3	3	0	0	0	33	0	0	0	0	0	0	1	1	0	0	0	0	0	0	0	0	0	0	0	0	0	0	0	1	0	0	1
1m_metabat_bin_3	1m	1m_metabat_bin_3	0.004007469	Bacteria	Actinobacteriota	Acidimicrobiia	Acidimicrobiales	RAAP-2	RAAP-2	NA	26.63668518	0.008883699	98.29	1.28	2193493	25	0	0	0	0	0	25	0	0	1	0	1	0	0	1	0	0	0	0	0	0	0	0	0	0	0	0	0	0	0	0	0	0	0
1m_metabat_bin_29	1m	1m_metabat_bin_29	0.001496367	Bacteria	Proteobacteria	Alphaproteobacteria	Reyranellales	Reyranellaceae	NA	NA	7.826188682	0.002610141	80.11	7.28	4778849	795	0	0	0	0	0	794	1	0	0	0	0	0	1	0	0	1	0	0	0	0	0	0	0	0	0	0	0	0	0	0	0	0	0
1m_metabat_bin_28	1m	1m_metabat_bin_28	0.004795808	Bacteria	Actinobacteriota	Acidimicrobiia	Acidimicrobiales	RAAP-2	RAAP-2	NA	23.85225697	0.007955054	96.58	4.7	2115212	65	0	0	0	0	0	60	5	0	0	0	0	0	0	0	0	0	0	0	0	0	0	0	0	0	0	0	0	0	0	0	0	0	0
1m_metabat_bin_27	1m	1m_metabat_bin_27	0.005764316	Bacteria	Proteobacteria	Alphaproteobacteria	Caulobacterales	Caulobacteraceae	Palsa-881	NA	30.03804569	0.010018099	97.29	3.35	4938353	96	1	0	1	0	0	96	0	0	0	0	0	2	0	0	0	0	0	0	0	0	0	0	0	0	0	0	0	0	0	0	0	0	0
1m_metabat_bin_26	1m	4m_metabat_bin_94	0.001673362	Bacteria	Proteobacteria	Alphaproteobacteria	Acetobacterales	Acetobacteraceae	70-18	NA	8.966153606	0.002990335	45.17	4.31	2818153	596	3	0	2	0	1	0	0	0	0	0	0	0	0	0	0	1	0	0	3	0	0	0	0	0	0	0	0	0	0	0	1	0	0
1m_metabat_bin_25	1m	TBE_metabat_bin_95	0.001557978	Bacteria	Proteobacteria	Gammaproteobacteria	Steroidobacterales	Steroidobacteraceae	NA	NA	7.842383448	0.002615542	73.62	3.85	2114637	355	2	0	2	0	0	0	0	0	3	0	2	0	3	2	5	0	1	0	2	0	0	0	0	0	0	0	0	1	1	0	0	0	0
1m_metabat_bin_24	1m	Ch4-A_metabat_bin_26	0.017817619	Bacteria	Acidobacteriota	Holophagae	Holophagales	Holophagaceae	Geothrix	NA	100.6265627	0.033560335	96.21	0.88	3106061	95	7	5	0	2	0	0	0	0	0	0	0	0	0	0	0	0	0	0	0	0	0	0	0	0	0	0	0	0	0	0	0	1	0
1m_metabat_bin_23	1m	0m_metabat_bin_75	0.00313866	Bacteria	Proteobacteria	Gammaproteobacteria	Steroidobacterales	NA	NA	NA	10.64336673	0.003549708	10.34	0	398128	45	0	0	0	0	0	0	0	0	0	0	0	0	0	0	0	0	0	0	0	0	0	0	0	0	0	0	0	0	0	0	0	0	0
1m_metabat_bin_22	1m	1m_metabat_bin_22	0.004003536	Unknown	NA	NA	NA	NA	NA	NA	19.08852127	0.006366283	0	0	374395	43	0	0	0	0	0	43	0	NA	NA	NA	NA	NA	NA	NA	NA	NA	NA	NA	NA	NA	NA	NA	NA	NA	NA	NA	NA	NA	NA	NA	NA	NA	NA
1m_metabat_bin_21	1m	D2m2019_metabat_bin_53	0.001296996	Bacteria	Verrucomicrobiota	Verrucomicrobiae	Opitutales	Opitutaceae	Tous-C4FEB	NA	7.80324309	0.002602488	25.58	0.17	715026	132	0	0	0	0	0	130	2	0	0	0	0	0	1	0	2	1	0	0	3	0	0	0	0	0	0	0	0	0	1	3	1	2	0
1m_metabat_bin_20	1m	0m_metabat_bin_71	0.002141781	Bacteria	Proteobacteria	Alphaproteobacteria	Rhizobiales	Beijerinckiaceae	Alsobacter	NA	15.03303151	0.005013722	31.9	0	960030	184	0	0	0	0	0	0	0	NA	NA	NA	NA	NA	NA	NA	NA	NA	NA	NA	NA	NA	NA	NA	NA	NA	NA	NA	NA	NA	NA	NA	NA	NA	NA
1m_metabat_bin_2	1m	1m_metabat_bin_2	0.001708351	Bacteria	Acidobacteriota	Acidobacteriae	Acidobacteriales	Acidobacteriaceae	NA	NA	11.71930397	0.003908548	27.59	0	1061574	232	3	1	2	0	0	229	3	NA	NA	NA	NA	NA	NA	NA	NA	NA	NA	NA	NA	NA	NA	NA	NA	NA	NA	NA	NA	NA	NA	NA	NA	NA	NA
1m_metabat_bin_19	1m	TBE_metabat_bin_90	0.001125998	Unknown	NA	NA	NA	NA	NA	NA	8.290988417	0.002765158	0	0	598849	165	2	2	0	0	0	0	0	0	3	1	2	2	3	3	6	0	0	0	5	0	2	0	0	1	0	0	0	3	7	12	1	15	0
1m_metabat_bin_18	1m	1m_metabat_bin_18	0.001144652	Bacteria	Proteobacteria	Alphaproteobacteria	Rhizobiales	Beijerinckiaceae	28-YEA-48	NA	6.435352904	0.002146278	37.93	0	1454201	377	0	0	0	0	0	377	0	NA	NA	NA	NA	NA	NA	NA	NA	NA	NA	NA	NA	NA	NA	NA	NA	NA	NA	NA	NA	NA	NA	NA	NA	NA	NA
1m_metabat_bin_17	1m	TroutBog_epilimnion_OSF_3300021125-bin_4	0.004103581	Bacteria	Actinobacteriota	Acidimicrobiia	Acidimicrobiales	RAAP-2	RAAP-2	NA	15.6413896	0.005216617	14.94	0	393202	68	0	0	0	0	0	0	0	0	1	0	1	0	1	1	0	0	0	0	2	0	0	0	0	0	0	0	0	0	0	0	0	0	0
1m_metabat_bin_16	1m	0m_metabat_bin_47	0.005462121	Archaea	Crenarchaeota	Korarchaeia	NA	NA	NA	NA	27.52121952	0.009178703	71.27	42.97	19015582	279	0	0	0	0	0	0	0	NA	NA	NA	NA	NA	NA	NA	NA	NA	NA	NA	NA	NA	NA	NA	NA	NA	NA	NA	NA	NA	NA	NA	NA	NA	NA
1m_metabat_bin_15	1m	4m_metabat_bin_97	0.002318012	Bacteria	Proteobacteria	Alphaproteobacteria	Acetobacterales	Acetobacteraceae	70-18	NA	13.42021635	0.004475826	97.41	45.61	7062613	316	4	0	4	0	0	0	0	0	2	0	0	1	0	3	0	0	0	0	2	0	0	0	0	0	0	0	0	0	0	0	0	0	0
1m_metabat_bin_14	1m	0m_metabat_bin_9	0.002953168	Bacteria	Proteobacteria	Alphaproteobacteria	Acetobacterales	Acetobacteraceae	70-18	NA	14.81349028	0.004940502	97.51	74.76	8707912	395	3	0	3	0	0	0	0	0	0	0	0	0	0	0	0	0	0	0	1	0	0	0	0	0	0	0	0	0	0	0	0	0	0
1m_metabat_bin_13	1m	1m_metabat_bin_13	0.003041223	Bacteria	Actinobacteriota	Actinobacteria	Nanopelagicales	Nanopelagicaceae	PALSA-747	NA	21.24623329	0.007085909	21.11	6.9	435036	69	0	0	0	0	0	69	0	NA	NA	NA	NA	NA	NA	NA	NA	NA	NA	NA	NA	NA	NA	NA	NA	NA	NA	NA	NA	NA	NA	NA	NA	NA	NA
1m_metabat_bin_12	1m	0m_metabat_bin_67	0.001278295	Unknown	NA	NA	NA	NA	NA	NA	7.143727929	0.002382531	4.17	0	469004	108	6	5	0	0	1	0	0	NA	NA	NA	NA	NA	NA	NA	NA	NA	NA	NA	NA	NA	NA	NA	NA	NA	NA	NA	NA	NA	NA	NA	NA	NA	NA
1m_metabat_bin_11	1m	2m_metabat_bin_32	0.001110013	Bacteria	Verrucomicrobiota	Verrucomicrobiae	Opitutales	Opitutaceae	Palsa-1447	NA	6.275532211	0.002092976	21.05	1.75	1687868	444	1	0	1	0	0	0	0	0	0	0	0	0	0	0	0	0	1	0	0	0	0	0	0	0	0	0	0	0	0	1	0	0	0
1m_metabat_bin_106	1m	TroutBog_epilimnion_OSF_3300020733-bin_25	0.007841942	Bacteria	Verrucomicrobiota	Verrucomicrobiae	Opitutales	UBA953	UBA953	NA	62.23969507	0.020757789	20.79	0	355804	51	0	0	0	0	0	0	0	0	0	0	0	1	1	1	2	0	0	0	0	0	0	0	0	0	0	0	0	0	1	0	0	0	0
1m_metabat_bin_105	1m	TBE_metabat_bin_132	0.00166509	Bacteria	Proteobacteria	Alphaproteobacteria	Rhizobiales	Beijerinckiaceae	28-YEA-48	NA	10.44866566	0.003484773	56.14	0.31	1043836	136	0	0	0	0	0	0	0	0	0	0	1	2	1	1	0	0	1	0	1	0	1	0	0	0	0	0	0	1	0	0	0	1	0
1m_metabat_bin_104	1m	4m_metabat_bin_99	0.001563971	Bacteria	Actinobacteriota	Acidimicrobiia	Acidimicrobiales	RAAP-2	NA	NA	9.348103288	0.00311772	58.62	6.9	1214423	191	0	0	0	0	0	0	0	0	0	0	0	1	0	0	1	0	0	0	0	0	0	0	0	0	0	0	0	0	0	0	0	0	0
1m_metabat_bin_103	1m	1m_metabat_bin_103	0.00325715	Bacteria	Actinobacteriota	Acidimicrobiia	Acidimicrobiales	RAAP-2	RAAP-2	NA	17.35935935	0.005789584	66.52	4.28	1284547	111	0	0	0	0	0	92	19	0	0	0	0	0	0	0	0	0	0	0	0	0	0	0	0	0	0	0	0	0	1	0	0	0	0
1m_metabat_bin_102	1m	1m_metabat_bin_102	0.002132009	Bacteria	Actinobacteriota	Acidimicrobiia	Acidimicrobiales	RAAP-2	RAAP-2	NA	12.87822837	0.004295065	91.38	3.09	1924391	205	0	0	0	0	0	204	1	0	0	0	0	0	0	0	0	0	0	0	0	0	0	0	0	0	0	0	0	0	0	0	0	0	0
1m_metabat_bin_101	1m	1m_metabat_bin_101	0.002352817	Bacteria	Actinobacteriota	Acidimicrobiia	Acidimicrobiales	RAAP-2	NA	NA	12.0930093	0.004033184	92.59	0	1556893	106	0	0	0	0	0	98	8	0	0	0	0	0	0	0	0	0	0	0	0	0	0	0	0	0	0	0	0	0	0	0	0	0	0
1m_metabat_bin_100	1m	TroutBog_epilimnion_OSF_3300021142-bin_34	0.010964162	Bacteria	Proteobacteria	Gammaproteobacteria	Steroidobacterales	Steroidobacteraceae	NA	NA	56.89758213	0.018976122	87.56	24.88	3296284	345	5	1	4	0	0	0	0	0	2	0	1	0	2	1	1	0	0	0	3	0	0	0	0	0	0	0	0	1	3	0	0	0	0
1m_metabat_bin_10	1m	TBE_metabat_bin_124	0.001087812	Bacteria	Proteobacteria	Alphaproteobacteria	Rhodospirillales	Magnetospirillaceae	NA	NA	6.156717559	0.002053349	32.68	0	1021651	281	0	0	0	0	0	0	0	0	0	1	2	4	6	2	5	1	3	3	7	0	2	0	0	0	0	0	0	2	4	1	0	4	0
1m_metabat_bin_1	1m	Ch12-A_metabat_bin_2	0.014241958	Bacteria	Verrucomicrobiota	Verrucomicrobiae	Chthoniobacterales	UBA6821	NA	NA	64.78874102	0.021607931	81.03	49.51	2573330	114	0	0	0	0	0	0	0	0	0	0	0	1	1	0	0	0	0	0	0	0	0	0	0	0	0	0	0	0	0	0	0	0	0
0m_metabat_bin_9	0m	0m_metabat_bin_9	0.001501922	Bacteria	Proteobacteria	Alphaproteobacteria	Acetobacterales	Acetobacteraceae	70-18	NA	8.948208918	0.001608067	57.42	0.54	3403419	674	1	0	1	0	0	674	0	0	0	0	0	0	0	0	0	0	0	0	1	0	0	0	0	0	0	0	0	0	0	0	0	0	0
0m_metabat_bin_81	0m	0m_metabat_bin_81	0.002420127	Unknown	NA	NA	NA	NA	NA	NA	13.6895079	0.002460117	0	0	749101	100	0	0	0	0	0	65	35	NA	NA	NA	NA	NA	NA	NA	NA	NA	NA	NA	NA	NA	NA	NA	NA	NA	NA	NA	NA	NA	NA	NA	NA	NA	NA
0m_metabat_bin_80	0m	0m_metabat_bin_80	0.002929839	Unknown	NA	NA	NA	NA	NA	NA	15.02714869	0.002700502	0	0	250437	37	0	0	0	0	0	32	5	NA	NA	NA	NA	NA	NA	NA	NA	NA	NA	NA	NA	NA	NA	NA	NA	NA	NA	NA	NA	NA	NA	NA	NA	NA	NA
0m_metabat_bin_8	0m	0m_metabat_bin_8	0.000488021	Unknown	NA	NA	NA	NA	NA	NA	6.227823627	0.001119191	5.69	0	623491	179	0	0	0	0	0	178	1	NA	NA	NA	NA	NA	NA	NA	NA	NA	NA	NA	NA	NA	NA	NA	NA	NA	NA	NA	NA	NA	NA	NA	NA	NA	NA
0m_metabat_bin_79	0m	1m_metabat_bin_98	0.002407956	Bacteria	Actinobacteriota	Thermoleophilia	Ga0077560	Ga0077560	Ga0077560	NA	15.08788225	0.002711416	81.61	2.37	1869792	302	0	0	0	0	0	0	0	0	0	1	1	0	0	0	1	0	0	0	0	0	1	0	0	0	0	0	0	0	0	0	0	0	0
0m_metabat_bin_78	0m	1m_metabat_bin_5	0.006459564	Bacteria	Actinobacteriota	Actinobacteria	Nanopelagicales	Nanopelagicaceae	AAA044-D11	NA	37.94658122	0.006819312	74.71	2.35	1183146	41	0	0	0	0	0	0	0	0	0	0	0	0	0	0	0	0	0	0	0	0	0	0	0	0	0	0	0	0	0	0	0	0	0
0m_metabat_bin_77	0m	0m_metabat_bin_77	0.003282626	Unknown	NA	NA	NA	NA	NA	NA	18.4155897	0.003309433	0	0	263240	25	0	0	0	0	0	23	2	NA	NA	NA	NA	NA	NA	NA	NA	NA	NA	NA	NA	NA	NA	NA	NA	NA	NA	NA	NA	NA	NA	NA	NA	NA	NA
0m_metabat_bin_76	0m	1m_metabat_bin_35	0.002362031	Bacteria	Proteobacteria	Alphaproteobacteria	Rhizobiales	Beijerinckiaceae	Alsobacter	NA	15.8847578	0.002854621	84.95	0	2302217	174	1	0	1	0	0	0	0	0	0	0	0	0	0	0	0	0	0	0	1	0	0	0	0	0	0	0	0	0	0	0	0	0	0
0m_metabat_bin_75	0m	0m_metabat_bin_75	0.00381296	Bacteria	Proteobacteria	Gammaproteobacteria	Steroidobacterales	Steroidobacteraceae	NA	NA	22.66596581	0.00407326	77.44	1.25	1654788	76	0	0	0	0	0	76	0	0	0	0	0	0	0	0	0	0	0	0	0	0	0	0	0	0	0	0	0	0	0	0	0	0	0
0m_metabat_bin_74	0m	Ch12-A_metabat_bin_2	0.000886457	Bacteria	Verrucomicrobiota	Verrucomicrobiae	Chthoniobacterales	UBA6821	UBA6821	NA	37.92769133	0.006815918	18.75	0	516105	19	0	0	0	0	0	0	0	0	0	0	0	1	1	0	0	0	0	0	0	0	0	0	0	0	0	0	0	0	0	0	0	0	0
0m_metabat_bin_73	0m	0m_metabat_bin_73	0.00088239	Bacteria	Proteobacteria	Alphaproteobacteria	Elsterales	URHD0088	NA	NA	6.942423649	0.001247611	46.51	1.1	1450926	352	0	0	0	0	0	352	0	NA	NA	NA	NA	NA	NA	NA	NA	NA	NA	NA	NA	NA	NA	NA	NA	NA	NA	NA	NA	NA	NA	NA	NA	NA	NA
0m_metabat_bin_72	0m	0m_metabat_bin_72	0.001232931	Bacteria	Proteobacteria	Gammaproteobacteria	Burkholderiales	Burkholderiaceae	Limnohabitans	NA	7.331087225	0.001317457	11.69	1.72	503890	124	0	0	0	0	0	103	21	NA	NA	NA	NA	NA	NA	NA	NA	NA	NA	NA	NA	NA	NA	NA	NA	NA	NA	NA	NA	NA	NA	NA	NA	NA	NA
0m_metabat_bin_71	0m	0m_metabat_bin_71	0.002549319	Bacteria	Proteobacteria	Alphaproteobacteria	Rhizobiales	Beijerinckiaceae	Alsobacter	NA	22.26635892	0.004001448	42.55	0	1433949	255	1	0	1	0	0	255	0	NA	NA	NA	NA	NA	NA	NA	NA	NA	NA	NA	NA	NA	NA	NA	NA	NA	NA	NA	NA	NA	NA	NA	NA	NA	NA
0m_metabat_bin_70	0m	1m_metabat_bin_48	0.003409664	Bacteria	Acidobacteriota	Acidobacteriae	Acidobacteriales	Acidobacteriaceae	NA	NA	22.33483694	0.004013754	90.28	0.86	4180527	223	8	6	1	1	0	0	0	0	0	0	0	0	0	0	0	0	0	0	0	0	1	0	0	0	0	0	0	1	0	1	0	0	0
0m_metabat_bin_7	0m	1m_metabat_bin_32	0.020529435	Bacteria	Eremiobacterota	Eremiobacteria	UBP12	UBA5184	Bog-1524	NA	113.2446787	0.020350998	27.59	0	585048	3	0	0	0	0	0	0	0	0	0	1	0	0	0	0	1	0	0	0	1	0	0	0	0	0	0	0	0	0	0	0	0	0	0
0m_metabat_bin_69	0m	TroutBog_epilimnion_OSF_3300021133-bin_8	0.01883891	Bacteria	Actinobacteriota	Acidimicrobiia	Acidimicrobiales	RAAP-2	NA	NA	114.9675259	0.020660608	73.52	4.7	1585582	226	0	0	0	0	0	0	0	0	1	0	0	1	1	0	1	0	0	0	2	0	0	0	0	0	0	0	0	0	2	0	0	0	0
0m_metabat_bin_68	0m	1m_metabat_bin_32	0.020529435	Bacteria	Eremiobacterota	Eremiobacteria	UBP12	UBA5184	Bog-1524	NA	85.22273063	0.015315224	28.7	0	659912	5	0	0	0	0	0	0	0	0	0	1	0	0	0	0	1	0	0	0	1	0	0	0	0	0	0	0	0	0	0	0	0	0	0
0m_metabat_bin_67	0m	0m_metabat_bin_67	0.002966729	Bacteria	Proteobacteria	Gammaproteobacteria	Steroidobacterales	Steroidobacteraceae	NA	NA	16.68672749	0.002998742	32.76	0	1346977	124	6	4	0	1	1	123	1	NA	NA	NA	NA	NA	NA	NA	NA	NA	NA	NA	NA	NA	NA	NA	NA	NA	NA	NA	NA	NA	NA	NA	NA	NA	NA
0m_metabat_bin_66	0m	TBE_metabat_bin_74	0.003815517	Bacteria	Actinobacteriota	Acidimicrobiia	Acidimicrobiales	RAAP-2	RAAP-2	NA	23.90226771	0.004295434	48.28	0	930168	153	0	0	0	0	0	0	0	0	1	1	2	1	3	1	1	0	0	0	6	0	1	0	1	1	1	1	0	0	6	1	0	1	0
0m_metabat_bin_65	0m	0m_metabat_bin_65	0.004139778	Bacteria	Proteobacteria	Alphaproteobacteria	Acetobacterales	Acetobacteraceae	NA	NA	24.68174772	0.004435513	80.55	0.5	3663708	183	0	0	0	0	0	183	0	0	0	0	0	0	0	0	0	0	0	0	0	0	0	0	0	0	0	0	0	0	0	0	0	0	0
0m_metabat_bin_64	0m	TBE_metabat_bin_132	0.001373513	Unknown	NA	NA	NA	NA	NA	NA	8.502334725	0.001527939	4.17	0	283103	58	0	0	0	0	0	0	0	0	0	0	1	2	1	1	0	0	1	0	1	0	1	0	0	0	0	0	0	1	0	0	0	1	0
0m_metabat_bin_63	0m	1m_metabat_bin_52	0.004028072	Bacteria	Proteobacteria	Alphaproteobacteria	Acetobacterales	Acetobacteraceae	70-18	NA	24.80452975	0.004457578	85.4	1.04	4710931	447	2	0	2	0	0	0	0	0	0	0	0	0	0	0	0	0	0	0	0	1	0	0	0	0	0	0	0	0	0	0	0	0	0
0m_metabat_bin_62	0m	0m_metabat_bin_62	0.009870167	Unknown	NA	NA	NA	NA	NA	NA	58.74193654	0.010556408	0	0	356093	1	3	0	0	3	0	1	0	NA	NA	NA	NA	NA	NA	NA	NA	NA	NA	NA	NA	NA	NA	NA	NA	NA	NA	NA	NA	NA	NA	NA	NA	NA	NA
0m_metabat_bin_61	0m	4m_metabat_bin_17	0.001461552	Bacteria	Proteobacteria	Alphaproteobacteria	Acetobacterales	Acetobacteraceae	Rhodopila	NA	9.729807493	0.001748526	88.6	2.12	5662531	731	5	0	4	0	1	0	0	0	0	0	0	0	3	0	0	1	1	0	1	0	0	0	0	0	0	0	0	0	0	1	1	1	0
0m_metabat_bin_60	0m	4m_metabat_bin_94	0.000973483	Bacteria	Proteobacteria	Alphaproteobacteria	Acetobacterales	Acetobacteraceae	70-18	NA	7.671168643	0.001378572	20.69	0	1364726	341	1	0	1	0	0	0	0	0	0	0	0	0	0	0	0	1	0	0	3	0	0	0	0	0	0	0	0	0	0	0	1	0	0
0m_metabat_bin_6	0m	TroutBog_epilimnion_OSF_3300021125-bin_4	0.002739542	Bacteria	Actinobacteriota	Acidimicrobiia	Acidimicrobiales	RAAP-2	RAAP-2	NA	11.85266337	0.002130021	13.79	0	445996	86	0	0	0	0	0	0	0	0	1	0	1	0	1	1	0	0	0	0	2	0	0	0	0	0	0	0	0	0	0	0	0	0	0
0m_metabat_bin_59	0m	1m_metabat_bin_76	0.004869105	Bacteria	Verrucomicrobiota	Verrucomicrobiae	Verrucomicrobiales	Verrucomicrobiaceae	Prosthecobacter	NA	32.02603353	0.005755341	92.2	0.68	5062220	557	0	0	0	0	0	0	0	0	0	0	0	0	0	0	0	0	0	0	0	0	0	0	0	0	0	0	0	0	0	0	0	0	0
0m_metabat_bin_58	0m	0m_metabat_bin_58	0.000823524	Unknown	NA	NA	NA	NA	NA	NA	5.956107345	0.001070361	4.17	0	694950	204	0	0	0	0	0	204	0	NA	NA	NA	NA	NA	NA	NA	NA	NA	NA	NA	NA	NA	NA	NA	NA	NA	NA	NA	NA	NA	NA	NA	NA	NA	NA
0m_metabat_bin_57	0m	1m_metabat_bin_30	0.002913342	Bacteria	Verrucomicrobiota	Verrucomicrobiae	Opitutales	Opitutaceae	Palsa-1447	NA	19.71060168	0.003542157	97.68	2.19	3082925	146	3	3	0	0	0	0	0	0	0	0	0	0	1	1	0	0	0	0	0	0	0	0	0	0	0	0	0	0	0	1	0	0	1
0m_metabat_bin_56	0m	0m_metabat_bin_56	0.512911709	Unknown	NA	NA	NA	NA	NA	NA	3012.079687	0.541295449	0	0	225538	1	0	0	0	0	0	1	0	NA	NA	NA	NA	NA	NA	NA	NA	NA	NA	NA	NA	NA	NA	NA	NA	NA	NA	NA	NA	NA	NA	NA	NA	NA	NA
0m_metabat_bin_55	0m	0m_metabat_bin_75	0.00381296	Unknown	NA	NA	NA	NA	NA	NA	12.69453867	0.002281313	4.17	0	228392	26	0	0	0	0	0	0	0	0	0	0	0	0	0	0	0	0	0	0	0	0	0	0	0	0	0	0	0	0	0	0	0	0	0
0m_metabat_bin_54	0m	0m_metabat_bin_54	0.001815195	Unknown	NA	NA	NA	NA	NA	NA	17.27247673	0.003104006	20.83	0	317344	44	0	0	0	0	0	44	0	NA	NA	NA	NA	NA	NA	NA	NA	NA	NA	NA	NA	NA	NA	NA	NA	NA	NA	NA	NA	NA	NA	NA	NA	NA	NA
0m_metabat_bin_53	0m	0m_metabat_bin_53	0.003170548	Bacteria	Actinobacteriota	Acidimicrobiia	Acidimicrobiales	RAAP-2	RAAP-2	NA	19.51543804	0.003507084	36.83	0.86	607303	100	0	0	0	0	0	84	16	NA	NA	NA	NA	NA	NA	NA	NA	NA	NA	NA	NA	NA	NA	NA	NA	NA	NA	NA	NA	NA	NA	NA	NA	NA	NA
0m_metabat_bin_52	0m	0m_metabat_bin_52	0.006610027	Bacteria	Proteobacteria	Alphaproteobacteria	Caulobacterales	Caulobacteraceae	PMMR1	NA	39.52066004	0.007102187	98.65	0.97	3644458	150	5	2	2	1	0	150	0	0	0	0	0	0	0	0	0	0	0	0	0	0	0	0	0	0	0	0	0	0	0	0	0	0	0
0m_metabat_bin_51	0m	0m_metabat_bin_51	0.017429394	Bacteria	Proteobacteria	Gammaproteobacteria	Steroidobacterales	Steroidobacteraceae	NA	NA	103.2353807	0.018552245	95.79	3.72	3017919	17	2	0	2	0	0	17	0	0	0	0	0	0	0	0	0	0	0	0	0	0	0	0	0	0	0	0	0	0	0	0	0	0	0
0m_metabat_bin_50	0m	TBE_metabat_bin_132	0.001373513	Bacteria	Proteobacteria	Alphaproteobacteria	Rhizobiales	Beijerinckiaceae	28-YEA-48	NA	13.65153327	0.002453293	27.59	0	471471	52	0	0	0	0	0	0	0	0	0	0	1	2	1	1	0	0	1	0	1	0	1	0	0	0	0	0	0	1	0	0	0	1	0
0m_metabat_bin_5	0m	TBE_metabat_bin_126	0.009040005	Bacteria	Proteobacteria	Alphaproteobacteria	Acetobacterales	Acetobacteraceae	70-18	NA	33.46431437	0.006013812	100	108.33	9203014	826	6	0	4	0	2	0	0	0	2	1	2	2	3	3	3	1	0	2	10	0	0	0	0	0	0	0	0	4	3	0	2	6	0
0m_metabat_bin_49	0m	0m_metabat_bin_49	0.001738834	Archaea	Crenarchaeota	Korarchaeia	NA	NA	NA	NA	10.3128173	0.001853298	68.78	36.57	13753454	2009	0	0	0	0	0	3	2006	NA	NA	NA	NA	NA	NA	NA	NA	NA	NA	NA	NA	NA	NA	NA	NA	NA	NA	NA	NA	NA	NA	NA	NA	NA	NA
0m_metabat_bin_48	0m	0m_metabat_bin_48	0.002320544	Unknown	NA	NA	NA	NA	NA	NA	13.82003705	0.002483574	8.33	0	399666	37	0	0	0	0	0	31	6	NA	NA	NA	NA	NA	NA	NA	NA	NA	NA	NA	NA	NA	NA	NA	NA	NA	NA	NA	NA	NA	NA	NA	NA	NA	NA
0m_metabat_bin_47	0m	0m_metabat_bin_47	0.005708631	Archaea	Crenarchaeota	Korarchaeia	NA	NA	NA	NA	33.78600653	0.006071623	72.2	42.97	18981085	327	0	0	0	0	0	3	324	NA	NA	NA	NA	NA	NA	NA	NA	NA	NA	NA	NA	NA	NA	NA	NA	NA	NA	NA	NA	NA	NA	NA	NA	NA	NA
0m_metabat_bin_46	0m	0m_metabat_bin_46	0.006763338	Bacteria	Proteobacteria	Alphaproteobacteria	Sphingomonadales	Sphingomonadaceae	Novosphingobium	NA	40.7796825	0.007328444	94.62	0.58	4046180	286	1	0	1	0	0	286	0	0	0	0	0	0	0	0	0	0	1	0	0	0	0	0	0	0	0	0	0	0	1	0	0	0	0
0m_metabat_bin_45	0m	1m_metabat_bin_8	0.00139862	Unknown	NA	NA	NA	NA	NA	NA	12.76200429	0.002293437	0	0	472058	78	0	0	0	0	0	0	0	NA	NA	NA	NA	NA	NA	NA	NA	NA	NA	NA	NA	NA	NA	NA	NA	NA	NA	NA	NA	NA	NA	NA	NA	NA	NA
0m_metabat_bin_44	0m	0m_metabat_bin_44	0.014372191	Unknown	NA	NA	NA	NA	NA	NA	78.48839176	0.014105008	1.44	0	204694	7	0	0	0	0	0	6	1	NA	NA	NA	NA	NA	NA	NA	NA	NA	NA	NA	NA	NA	NA	NA	NA	NA	NA	NA	NA	NA	NA	NA	NA	NA	NA
0m_metabat_bin_43	0m	0m_metabat_bin_43	0.004981846	Bacteria	Verrucomicrobiota	Verrucomicrobiae	Pedosphaerales	Pedosphaeraceae	UBA11358	NA	33.88547417	0.006089498	96.62	3.42	3323196	103	6	5	0	1	0	103	0	0	0	0	0	0	0	0	0	0	0	0	0	0	0	0	0	0	0	0	0	0	0	0	1	0	0
0m_metabat_bin_42	0m	0m_metabat_bin_42	0.000946004	Bacteria	Proteobacteria	Alphaproteobacteria	Caulobacterales	Caulobacteraceae	Palsa-881	NA	8.957329193	0.001609706	35.79	1.06	2149714	513	1	0	1	0	0	513	0	NA	NA	NA	NA	NA	NA	NA	NA	NA	NA	NA	NA	NA	NA	NA	NA	NA	NA	NA	NA	NA	NA	NA	NA	NA	NA
0m_metabat_bin_41	0m	0m_metabat_bin_41	0.010691293	Unknown	NA	NA	NA	NA	NA	NA	66.32670606	0.011919454	0	0	242280	8	0	0	0	0	0	6	2	NA	NA	NA	NA	NA	NA	NA	NA	NA	NA	NA	NA	NA	NA	NA	NA	NA	NA	NA	NA	NA	NA	NA	NA	NA	NA
0m_metabat_bin_40	0m	0m_metabat_bin_40	0.01752863	Unknown	NA	NA	NA	NA	NA	NA	105.1398687	0.018894498	0	0	245819	15	0	0	0	0	0	15	0	NA	NA	NA	NA	NA	NA	NA	NA	NA	NA	NA	NA	NA	NA	NA	NA	NA	NA	NA	NA	NA	NA	NA	NA	NA	NA
0m_metabat_bin_4	0m	5m_metabat_bin_98	0.002258624	Bacteria	Verrucomicrobiota	Verrucomicrobiae	Opitutales	Opitutaceae	Opitutus	NA	14.03263217	0.002521779	97.34	2.05	3091412	218	3	3	0	0	0	0	0	0	0	0	0	0	1	1	0	0	0	0	0	0	0	0	0	0	0	0	0	0	0	0	0	1	0
0m_metabat_bin_39	0m	0m_metabat_bin_39	0.002052929	Eukarya	NA	NA	NA	NA	NA	NA	11.86013949	0.002131364	7.82	0.93	1807032	380	0	0	0	0	0	0	380	NA	NA	NA	NA	NA	NA	NA	NA	NA	NA	NA	NA	NA	NA	NA	NA	NA	NA	NA	NA	NA	NA	NA	NA	NA	NA
0m_metabat_bin_38	0m	1m_metabat_bin_27	0.007921253	Bacteria	Proteobacteria	Alphaproteobacteria	Caulobacterales	Caulobacteraceae	Palsa-881	NA	48.39801312	0.00869752	96.46	3.76	4862996	135	1	0	1	0	0	0	0	0	0	0	0	2	0	0	0	0	0	0	0	0	0	0	0	0	0	0	0	0	0	0	0	0	0
0m_metabat_bin_37	0m	3m_metabat_bin_54	0.001441784	Bacteria	Actinobacteriota	Acidimicrobiia	Acidimicrobiales	RAAP-2	NA	NA	13.54396654	0.002433962	76.73	5.41	1858672	347	0	0	0	0	0	0	0	0	0	0	0	0	0	0	0	0	0	0	0	0	0	0	0	0	0	0	0	0	0	0	0	0	0
0m_metabat_bin_36	0m	0m_metabat_bin_36	0.005997711	Unknown	NA	NA	NA	NA	NA	NA	36.05212613	0.006478863	0	0	206871	26	0	0	0	0	0	14	12	NA	NA	NA	NA	NA	NA	NA	NA	NA	NA	NA	NA	NA	NA	NA	NA	NA	NA	NA	NA	NA	NA	NA	NA	NA	NA
0m_metabat_bin_35	0m	1m_metabat_bin_63	0.000775375	Bacteria	Actinobacteriota	Acidimicrobiia	Acidimicrobiales	RAAP-2	NA	NA	6.231432303	0.00111984	18.1	0	328591	88	0	0	0	0	0	0	0	0	0	0	0	0	0	0	0	0	0	0	0	0	0	0	0	0	0	0	0	0	0	0	0	0	0
0m_metabat_bin_34	0m	0m_metabat_bin_34	0.002680909	Bacteria	Patescibacteria	Saccharimonadia	Saccharimonadales	UBA4665	NA	NA	15.09872651	0.002713365	83.23	1.72	667684	15	0	0	0	0	0	15	0	0	0	0	0	0	0	0	0	0	0	0	0	0	0	0	0	0	0	0	0	0	0	0	0	0	0
0m_metabat_bin_33	0m	0m_metabat_bin_33	0.001866516	Bacteria	Proteobacteria	Alphaproteobacteria	Sphingomonadales	Sphingomonadaceae	Novosphingobium	NA	11.14909727	0.002003584	87.34	57.92	4874256	663	3	0	3	0	0	662	1	NA	NA	NA	NA	NA	NA	NA	NA	NA	NA	NA	NA	NA	NA	NA	NA	NA	NA	NA	NA	NA	NA	NA	NA	NA	NA
0m_metabat_bin_32	0m	0m_metabat_bin_32	0.000825192	Bacteria	Proteobacteria	Alphaproteobacteria	Acetobacterales	Acetobacteraceae	Rhodopila	NA	7.025762058	0.001262587	24.14	0	1512588	377	1	0	1	0	0	377	0	NA	NA	NA	NA	NA	NA	NA	NA	NA	NA	NA	NA	NA	NA	NA	NA	NA	NA	NA	NA	NA	NA	NA	NA	NA	NA
0m_metabat_bin_31	0m	TroutBog_epilimnion_OSF_3300021134-bin_12	0.001715267	Bacteria	Proteobacteria	Gammaproteobacteria	Burkholderiales	Methylophilaceae	Methylopumilus	NA	11.14837378	0.002003454	55.11	1.71	726950	138	2	2	0	0	0	0	0	0	0	0	1	1	1	1	2	0	1	0	0	0	0	0	0	0	0	0	0	0	0	0	0	0	0
0m_metabat_bin_30	0m	0m_metabat_bin_30	0.000782393	Bacteria	Actinobacteriota	Actinobacteria	Nanopelagicales	Nanopelagicaceae	PALSA-747	NA	8.054348782	0.001447433	8.33	4.17	402667	88	0	0	0	0	0	88	0	NA	NA	NA	NA	NA	NA	NA	NA	NA	NA	NA	NA	NA	NA	NA	NA	NA	NA	NA	NA	NA	NA	NA	NA	NA	NA
0m_metabat_bin_3	0m	Ch4-A_metabat_bin_26	0.000617018	Unknown	NA	NA	NA	NA	NA	NA	5.638097169	0.001013212	5.26	0	229219	67	0	0	0	0	0	0	0	0	0	0	0	0	0	0	0	0	0	0	0	0	0	0	0	0	0	0	0	0	0	0	0	1	0
0m_metabat_bin_29	0m	D2m2019_metabat_bin_53	0.00093407	Unknown	NA	NA	NA	NA	NA	NA	7.377031931	0.001325713	7.02	0	497029	100	0	0	0	0	0	0	0	0	0	0	0	0	1	0	2	1	0	0	3	0	0	0	0	0	0	0	0	0	1	3	1	2	0
0m_metabat_bin_28	0m	0m_metabat_bin_28	0.056965908	Unknown	NA	NA	NA	NA	NA	NA	336.4604405	0.060464703	0	0	223802	1	0	0	0	0	0	1	0	NA	NA	NA	NA	NA	NA	NA	NA	NA	NA	NA	NA	NA	NA	NA	NA	NA	NA	NA	NA	NA	NA	NA	NA	NA	NA
0m_metabat_bin_27	0m	1m_metabat_bin_101	0.001122064	Bacteria	Actinobacteriota	Acidimicrobiia	Acidimicrobiales	RAAP-2	NA	NA	9.982676192	0.001793969	55.78	0	689510	111	0	0	0	0	0	0	0	0	0	0	0	0	0	0	0	0	0	0	0	0	0	0	0	0	0	0	0	0	0	0	0	0	0
0m_metabat_bin_26	0m	0m_metabat_bin_26	0.000892055	Unknown	NA	NA	NA	NA	NA	NA	9.279411445	0.001667586	4.17	0	607582	168	0	0	0	0	0	168	0	NA	NA	NA	NA	NA	NA	NA	NA	NA	NA	NA	NA	NA	NA	NA	NA	NA	NA	NA	NA	NA	NA	NA	NA	NA	NA
0m_metabat_bin_25	0m	TroutBog_epilimnion_OSF_3300021125-bin_4	0.002739542	Bacteria	Actinobacteriota	Acidimicrobiia	Acidimicrobiales	RAAP-2	RAAP-2	NA	15.63211116	0.002809219	16.24	0	213191	35	0	0	0	0	0	0	0	0	1	0	1	0	1	1	0	0	0	0	2	0	0	0	0	0	0	0	0	0	0	0	0	0	0
0m_metabat_bin_24	0m	0m_metabat_bin_24	0.001371628	Bacteria	Proteobacteria	Gammaproteobacteria	Legionellales	Legionellaceae	GCA-2786165	NA	8.232845538	0.00147951	44.83	0	827801	156	0	0	0	0	0	154	2	NA	NA	NA	NA	NA	NA	NA	NA	NA	NA	NA	NA	NA	NA	NA	NA	NA	NA	NA	NA	NA	NA	NA	NA	NA	NA
0m_metabat_bin_23	0m	1m_metabat_bin_60	0.002348226	Bacteria	Proteobacteria	Gammaproteobacteria	Burkholderiales	Burkholderiaceae	Limnohabitans	NA	18.40828189	0.003308119	48.28	3.45	1324783	255	0	0	0	0	0	0	0	0	0	1	0	0	0	1	0	0	0	0	1	0	0	0	0	0	0	0	0	0	0	0	0	0	0
0m_metabat_bin_22	0m	1m_metabat_bin_77	0.001345421	Unknown	NA	NA	NA	NA	NA	NA	10.19413528	0.00183197	0	0	284395	73	0	0	0	0	0	0	0	0	0	0	0	0	0	0	0	0	0	0	0	0	0	0	0	0	0	0	0	0	0	0	0	0	0
0m_metabat_bin_21	0m	0m_metabat_bin_21	0.002342539	Bacteria	Actinobacteriota	Thermoleophilia	Ga0077560	Ga0077560	Ga0077560	NA	14.03808792	0.00252276	86.67	1.29	1580170	128	0	0	0	0	0	127	1	0	0	0	0	0	0	0	0	0	0	0	0	0	0	0	0	0	0	0	0	0	0	0	0	0	0
0m_metabat_bin_20	0m	1m_metabat_bin_77	0.001345421	Bacteria	Acidobacteriota	Acidobacteriae	Bryobacterales	Bryobacteraceae	BOG-234	NA	11.86962391	0.002133069	10.34	0	451133	114	0	0	0	0	0	0	0	0	0	0	0	0	0	0	0	0	0	0	0	0	0	0	0	0	0	0	0	0	0	0	0	0	0
0m_metabat_bin_2	0m	0m_metabat_bin_2	0.005720161	Bacteria	Actinobacteriota	Acidimicrobiia	Acidimicrobiales	RAAP-2	RAAP-2	NA	35.27119243	0.006338523	12.07	0	207969	29	0	0	0	0	0	28	1	NA	NA	NA	NA	NA	NA	NA	NA	NA	NA	NA	NA	NA	NA	NA	NA	NA	NA	NA	NA	NA	NA	NA	NA	NA	NA
0m_metabat_bin_19	0m	0m_metabat_bin_19	0.003661801	Bacteria	Verrucomicrobiota	Verrucomicrobiae	Chthoniobacterales	UBA6821	NA	NA	22.50673028	0.004044644	43.46	0.68	795192	43	0	0	0	0	0	42	1	NA	NA	NA	NA	NA	NA	NA	NA	NA	NA	NA	NA	NA	NA	NA	NA	NA	NA	NA	NA	NA	NA	NA	NA	NA	NA
0m_metabat_bin_18	0m	1m_metabat_bin_87	0.027929769	Bacteria	Actinobacteriota	Acidimicrobiia	Acidimicrobiales	RAAP-2	NA	NA	167.4066411	0.030084348	60.34	0	1321131	101	0	0	0	0	0	0	0	0	0	0	1	0	1	1	0	0	0	0	3	0	0	0	0	0	0	0	0	0	0	0	0	0	0
0m_metabat_bin_17	0m	1m_metabat_bin_61	0.00480034	Bacteria	Proteobacteria	Gammaproteobacteria	Burkholderiales	Burkholderiaceae	Curvibacter	NA	34.77691478	0.006249697	51.57	1.43	1252623	252	0	0	0	0	0	0	0	0	0	0	0	0	0	0	0	0	0	0	1	0	0	0	0	0	0	0	0	0	0	0	0	0	0
0m_metabat_bin_16	0m	TBE_metabat_bin_95	0.001081663	Bacteria	Proteobacteria	Gammaproteobacteria	Steroidobacterales	Steroidobacteraceae	NA	NA	6.823358992	0.001226214	18.28	0	803886	207	0	0	0	0	0	0	0	0	3	0	2	0	3	2	5	0	1	0	2	0	0	0	0	0	0	0	0	1	1	0	0	0	0
0m_metabat_bin_15	0m	0m_metabat_bin_15	0.001284412	Eukarya	NA	NA	NA	NA	NA	NA	7.546585914	0.001356183	11.68	0.93	3795657	1015	0	0	0	0	0	2	1013	NA	NA	NA	NA	NA	NA	NA	NA	NA	NA	NA	NA	NA	NA	NA	NA	NA	NA	NA	NA	NA	NA	NA	NA	NA	NA
0m_metabat_bin_14	0m	TroutBog_epilimnion_OSF_3300021142-bin_34	0.024021272	Bacteria	Proteobacteria	Gammaproteobacteria	Steroidobacterales	Steroidobacteraceae	NA	NA	143.6787411	0.025820249	82.92	1.72	2982376	191	5	3	2	0	0	0	0	0	2	0	1	0	2	1	1	0	0	0	3	0	0	0	0	0	0	0	0	1	3	0	0	0	0
0m_metabat_bin_13	0m	0m_metabat_bin_13	0.002613703	Unknown	NA	NA	NA	NA	NA	NA	15.00093167	0.002695791	0	0	242901	17	0	0	0	0	0	11	6	NA	NA	NA	NA	NA	NA	NA	NA	NA	NA	NA	NA	NA	NA	NA	NA	NA	NA	NA	NA	NA	NA	NA	NA	NA	NA
0m_metabat_bin_12	0m	0m_metabat_bin_12	0.000984487	Bacteria	Actinobacteriota	Acidimicrobiia	Acidimicrobiales	RAAP-2	NA	NA	6.026676258	0.001083043	21.48	0	484502	134	0	0	0	0	0	128	6	NA	NA	NA	NA	NA	NA	NA	NA	NA	NA	NA	NA	NA	NA	NA	NA	NA	NA	NA	NA	NA	NA	NA	NA	NA	NA
0m_metabat_bin_11	0m	0m_metabat_bin_11	0.002200542	Eukarya	NA	NA	NA	NA	NA	NA	12.73066332	0.002287805	8.33	0	839366	178	0	0	0	0	0	1	177	NA	NA	NA	NA	NA	NA	NA	NA	NA	NA	NA	NA	NA	NA	NA	NA	NA	NA	NA	NA	NA	NA	NA	NA	NA	NA
0m_metabat_bin_10	0m	0m_metabat_bin_10	0.001148964	Unknown	NA	NA	NA	NA	NA	NA	9.603739458	0.001725871	0	0	276878	62	0	0	0	0	0	62	0	NA	NA	NA	NA	NA	NA	NA	NA	NA	NA	NA	NA	NA	NA	NA	NA	NA	NA	NA	NA	NA	NA	NA	NA	NA	NA
0m_metabat_bin_1	0m	TBE_metabat_bin_100	0.001138566	Bacteria	Actinobacteriota	Acidimicrobiia	Acidimicrobiales	RAAP-2	RAAP-2	NA	9.407437015	0.001690594	43.72	0.85	876328	183	0	0	0	0	0	0	0	0	0	2	1	0	3	0	0	1	0	0	5	0	0	0	0	0	0	0	0	0	1	1	0	2	0
[truncated: 273 more columns]
