# Supplementary material for: Cryptic cycling by electroactive bacterioplankton in Trout Bog Lake
Source: Appl Environ Microbiol. 2025 Jun 20;91(7):e01789-24. doi: 10.1128/aem.01789-24 (PMC12285243; doi:10.1128/aem.01789-24)
Supplement: Table S2 — Sample-specific information. [file aem.01789-24-s0006.csv]

Sample Title	Sample ID	Sample_year	Sample_month	Sample_day	Sequencing	Sample_depth_range_m	Sample_type	note	NCBI Accession	BioProject	SRA ID
0m	TB_2021-08-17_0m	2021	8	17	MSU	0.1	filter		SAMN37431128	PRJNA1018295	SRR26084419
1m	TB_2021-08-17_1m	2021	8	17	MSU	1	filter		SAMN37431129	PRJNA1018295	SRR26084417
2m	TB_2021-08-17_2m	2021	8	17	MSU	2	filter		SAMN37431130	PRJNA1018295	SRR26084413
3m	TB_2021-08-17_3m	2021	8	17	MSU	3	filter		SAMN37431131	PRJNA1018295	SRR26084412
4m	TB_2021-08-17_4m	2021	8	17	MSU	4	filter		SAMN37431132	PRJNA1018295	SRR26084411
5m	TB_2021-08-17_5m	2021	8	17	MSU	5	filter		SAMN37431133	PRJNA1018295	SRR26084410
6m	TB_2021-08-17_6m	2021	8	17	MSU	6	filter		SAMN37431134	PRJNA1018295	SRR26084409
Ch12-A	TB_2020-09-03_Ch12-A	2020	9	3	MSU	5.5	electrode	Covered in microporous calcium alginate	SAMN37431135	PRJNA1018295	SRR26084408
Ch4-A	TB_2020-09-03_Ch4-A	2020	9	3	MSU	5	electrode		SAMN37431136	PRJNA1018295	SRR26084407
Ch4-C	TB_2020-09-03_Ch4-C	2020	9	3	MSU	0.1	electrode		SAMN37431137	PRJNA1018295	SRR26084406
Ch6-C	TB_2020-09-03_Ch6-C	2020	9	3	MSU	2.25	electrode		SAMN37431138	PRJNA1018295	SRR26084416
D2m2019	TB_2019-07-29_2m	2019	7	29	QB3	2	filter		SAMN37431139	PRJNA1018295	SRR26084415
TBE	TBE_2020-08-19	2020	8	19	MSU	0–2	filter		SAMN37431140	PRJNA1018295	SRR26084418
TBH	TBH_2020-08-19	2020	8	19	MSU	2–7	filter		SAMN37431141	PRJNA1018295	SRR26084414
TroutBog_epilimnion_OSF		NA	NA	NA	(Olmsted 2022)	~0–2	filters	The depth range varies depending on oxygen and temperature
TroutBog_hypolimnion_OSF		NA	NA	NA	(Olmsted 2022)	~2–7	filters	The depth range varies depending on oxygen and temperature
