# Supplementary material for: Cryptic cycling by electroactive bacterioplankton in Trout Bog Lake
Source: Appl Environ Microbiol. 2025 Jun 20;91(7):e01789-24. doi: 10.1128/aem.01789-24 (PMC12285243; doi:10.1128/aem.01789-24)
Supplement: Table S3 — Electroactive chemical species in Trout Bog Lake. [file aem.01789-24-s0007.xlsx]

## Sheet: Sheet1
Measurement	Year	Value	Unit	Note
DOM	2016	20	mg/L	(He 2019)
DOM_EAC	2016	128	µM	Electron accepting capacity (He 2019)
Total_iron	2016	7.2	µM	(He 2019)
Iron_EAC	2016	10	µM	Electron accepting capacity (He 2019)
Total_iron	2017	8.3	µM
Manganese	2017	0.9	µM
Sulfide	2017	0.6	µM
Sulfide	2021	1.7	µM
Nitrate	2018	0.2	µM
Ammonium	2018	5.9	µM
TDP	2018	11	µg/L	Total dissolved phosphorous
TDN	2018	816	µg/L	Total dissolved nitrogen
TP	2018	25	µg/L	Total phosphorous
TN	2018	832	µg/L	Total nitrogen
