# Supplementary material for: Cryptic cycling by electroactive bacterioplankton in Trout Bog Lake
Source: Appl Environ Microbiol. 2025 Jun 20;91(7):e01789-24. doi: 10.1128/aem.01789-24 (PMC12285243; doi:10.1128/aem.01789-24)
Supplement: Table S4 — Multivariate linear regression analysis summary with diel component of current as the dependent variable. [file aem.01789-24-s0008.xlsx]

## Sheet: Sheet1
Best predicting variables added consecutively
			1 variable	2 variables	3 variables
Channel		Predicting Variables			R^2 value
ch7		Light			0.6448
ch7		Light & Temp			0.7468
ch7		Light & Temp & DO			0.7472
ch6		Light			0.4939
ch6		Light 7 Temp			0.6825
ch6		Light & Temp & DO			0.6942
ch4		Temp			0.2745
ch4		Temp & Light			0.3636
ch4		Temp & Light & DO			0.3885
ch1		Light			0.1906
ch1		Light & Temp			0.4251
ch1		Light & Temp & DO			0.4727
To test if light variation explains the observed correlations to current better than other major factors that would modulate metabolism, we performed multivariate linear regression modeling with the dependent variables of surface light, dissolved oxygen (DO) at 20 cm, and/or temperature at 20 cm against the independent variable, the diel component of current, for the four channels in Figure 4. Th…
Other models with combinations of variables
			1 variable	2 variables	3 variables
Channel		Predicting Variables			R^2 value
ch7		Temp			0.1849
ch7		DO			0.1161
ch7		Light & DO			0.6448
ch7		Temp & DO			0.3028
ch6		Temp			0.2805
ch6		DO			0.02699
ch6		Light & DO			0.5121
ch6		Temp & DO			0.3094
ch4		Light			0.1367
ch4		DO			0.07199
ch4		Temp & DO			0.3483
ch4		Light & DO			0.1515
ch1		Temp			0.1742
ch1		DO			0.1731
ch1		Light & DO			0.255
ch1		Temp & DO			0.3452
Channel 7	2.25m to 5.25m
Channel 6	2.25m to 5.25m
Channel 4	10cm to 5.5m
Channel 1	10cm to 2m
Dissolved Oxygen (DO) at 20cm, Temperature (Temp) at 20cm.
Unadjusted R^2 values, All p-values < 1E-8, 414 to 416 degrees of freedom
