# Supplementary material for: Cryptic cycling by electroactive bacterioplankton in Trout Bog Lake
Source: Appl Environ Microbiol. 2025 Jun 20;91(7):e01789-24. doi: 10.1128/aem.01789-24 (PMC12285243; doi:10.1128/aem.01789-24)
Supplement: Table S5 — Key of abbreviations. [file aem.01789-24-s0009.xlsx]

## Sheet: Sheet1
Abbreviation	Expansion	Explanation
EET	extracellular electron transfer	the conduction of electrons through the outermost membranes of cells
EET+	extracellular electron transfer positive	contains genes predicted to encode EET proteins
EET–	extracellular electron transfer negative	does not contain genes predicted to encode EET proteins
ORP	oxidation-reduction potential	a measure of the potential between dissolved electroactive components interacting with a platinum electrode against a Ag/AgCl reference electrode
oxiEET	oxidative extracellular electron transfer	the uptake of electrons through outermost membrane of cells, resulting in the oxidation of an external substance, an electron donor
redEET	reductive extracellular electron transfer	the ejection of electrons cells through the outermost membrane of cells, resulting in the reduction of an external substance, an electron acceptor
DOM	dissolved organic matter	any carbon and hydrogen-containing compound in solution
DOC	dissolved organic carbon	a measure of DOM quantity
DO	dissolved oxygen	molecular dioxygen in solution
FEET pipeline	find extracellular electron transfer pipeline	the code pipeline, as described in Olmsted 2020, that can search for and categorize EET genes based on both heme binding motifs and Hidden Markov Modeling
HMM	hidden markov model	a statistical model, in this case built using a large set of biological sequences, that can predict if a sequence is homologous
MAG	metagenome-assembled genome	a genome predicted to be present in a sample based on the detection and computational reconstruction of overlapping DNA amplicons from all possible permutations of short primer sequences followed by grouping based on similarity metrics
gANI	genome-wide average nucleotide identity	the estimated percent of identical DNA sequence between compared whole genomes
OTU	operational taxonomic unit	a grouping organisms at a level of taxonomic similarity defined for convenient analysis, often based on unique 16S sequences. We do not present 16S sequencing, only generated MAGs.
mOTU	metagenomic operational taxonomic unit	the highest quality MAG (most complete and least contaminated by CheckM) selected to represent a group of 98% genetically similar (by fastANI) MAGs
GSB	green sulfur bacteria	a broad and commonly referrenced group of bacteria, historically known as anaerobic phototrophic sulfur and/or sulfide oxidizing organisms, including Chlorobium strains
NTL-LTER	North Temperate Lakes Long-Term Ecological Research program	program that monitors and researches a series of lakes and bog lakes
sp.	species (singular)	used when referring to a specific bacteria with an undesignated species.
spp.	species (plural)	used when referring to multiple specific undesignated species of the same genus
